# Supplementary material for: Unraveling new molecular players involved in the autoregulation of nodulation in Medicago truncatula
Source: J Exp Bot. 2019 Feb 8;70(4):1407–17. doi: 10.1093/jxb/ery465 (PMC6382332; doi:10.1093/jxb/ery465)
Supplement: Supplement Dataset S1 [file ery465_suppl_supplementary-dataset-s1.xlsx]

## Sheet: Table S2 legend
Table S2. List of differentially expressed genes between 35S:GUS and 35S:MtCLE13 roots.
Lists of differentially expressed genes are provided based on the following thresholds: 1) pvalue<0.001; FDR<0.01; 3) FDR<0.05.
Each column represents from left to right: 1) the microarray probeset ID; 2) the target gene description; 3) the gene acronym (only for FDR<0.05); 4) the base2 log-ratio between 35S:MtCLE13 roots and 35S:GUS control roots; 5) the uncorrected p-values corresponding to these ratio; 6) the corrected p-values (FDR) corresponding to these ratio.
In grey: transgenic marker genes.

## Sheet: pvalue<0.001
Probe.Set.ID	Target.Description	Base 2 log-ratio MtCLE13 / GUS	Uncorrected p-value MtCLE13 / GUS Ctrl	Corrected p-value MtCLE13 / GUS Ctrl
Mtr.19174.1.S1_at	IMGAG|1071.m00010 /FEA=mRNA /DEF=hypothetical protein AC144893.15.101 56442 56188 mth2-29d23 01/13/05	9.79563	2.04073e-09	7.45845e-05
RPTR-Mtr-U57609-2_s_at	REPORTER U57609 /FEA=CDS_2 /DB_XREF=AAB08065.1 GI:1373326 /PROD=neomycin phosphotransferase	-6.09872	2.07611e-07	0.00379388
RPTR-Mtr-A00196-1_s_at	REPORTER A00196 /FEA=CDS /DB_XREF=CAA00038.1 GI:14446 REMTREMBL:CAA00038 /PROD=beta glucuronidase /GEN=uidA	-8.54774	4.79838e-07	0.00584571
Mtr.13058.1.S1_at	TC96809 /FEA=mRNA /DEF=weakly similar to GB|CAB55405.1|5852098|OSB6015 zwh21.1 {Oryza sativa (indica cultivar-group);} , partial (12%)	2.23373	1.04291e-06	0.00952906
Mtr.9802.1.S1_at	TC104433 /FEA=mRNA /DEF=	2.41995	3.78236e-06	0.0276475
Mtr.15758.1.S1_at	IMGAG|752.m00022 /FEA=mRNA /DEF=LysM domain-containing receptor-like kinase 1-related AC123570.7.221 89430 90915 mth2-33l22 01/13/05	-1.87885	5.32339e-06	0.0319615
RPTR-Mtr-X17220-1_at	REPORTER X17220 /FEA=CDS /DB_XREF=GI:47128 /DB_XREF=EMB:X17220.1 /DEF=SHBARPA Streptomyces hygroscopicus bar gene for phosphinothricin acetyl transferase.	4.80642	7.46637e-06	0.0319615
Mtr.28373.1.S1_at	BG644495 /FEA=mRNA /DEF=	3.5284	7.86687e-06	0.0319615
Mtr.15789.1.S1_at	IMGAG|802.m00003 /FEA=mRNA /DEF=Protein kinase; Protein kinase-like; Peptidoglycan-binding LysM; Serine/threonine protein kinase; Tyrosine protein kinase; Tyrosine protein kinase, active site AC126779.18.31 24375 22588 mth2-34m14 01/13/05	-1.73875	7.87058e-06	0.0319615
Mtr.25025.1.S1_s_at	1786.m00018 /FEA=mRNA /DEF=AY379773.1 15921 12075 MtH1-003I09 UP|Q6UD76 (Q6UD76) LysM domain-containing receptor-like kinase 4	-1.82261	9.32063e-06	0.0335067
Mtr.35456.1.S1_at	TC103501 /FEA=mRNA /DEF=weakly similar to UP|Q9ATG9 (Q9ATG9) High affinity nitrate transporter, partial (9%)	1.47362	1.00847e-05	0.0335067
Mtr.46917.1.S1_at	1715.m00043 /FEA=mRNA /DEF=AC149474.11 110201 111226 mth2-122l24 weakly similar to UP|NAS_LYCES (Q9XGI7) Nicotianamine synthase (EC 2.5.1.43) (S-adenosyl-L-methionine:S-adenosyl-L-methionine:S-adenosyl-methion ine 3-amino-3-carboxypropyltransferase) (Chloronerva)	-1.67226	1.15903e-05	0.0350883
Mtr.3265.1.S1_at	TC112497 /FEA=mRNA /DEF=	1.30957	1.24808e-05	0.0350883
Mtr.26826.1.S1_at	AJ501727 /FEA=mRNA /DEF=	1.20761	1.9035e-05	0.0422449
Mtr.14816.1.S1_at	IMGAG|721.m00013 /FEA=mRNA /DEF=Heavy metal transport/detoxification protein AC119415.13.121 59744 58226 mth2-27n2 01/13/05	1.13236	1.90655e-05	0.0422449
Mtr.11343.1.S1_at	TC109649 /FEA=mRNA /DEF=weakly similar to UP|Q9SGU7 (Q9SGU7) F1N19.25 (At1g64680), partial (28%)	-1.89864	1.93951e-05	0.0422449
Mtr.10837.1.S1_at	TC108074 /FEA=mRNA /DEF=	-2.24647	1.96499e-05	0.0422449
Mtr.35815.1.S1_at	TC95760 /FEA=mRNA /DEF=homologue to UP|Q9SC38 (Q9SC38) Germin-like protein (Fragment), partial (39%)	1.40376	2.16185e-05	0.0438951
Mtr.6317.1.S1_at	BQ138801 /FEA=mRNA /DEF=similar to GB|AAR27948.1|39545690|AY463691 DUR3 {Oryza sativa (japonica cultivar-group);} , partial (21%)	1.29565	2.3203e-05	0.0446328
Mtr.37565.1.S1_at	TC100930 /FEA=mRNA /DEF=weakly similar to UP|Q944Z0 (Q944Z0) 2-oxoglutarate-dependent dioxygenase (Fragment), partial (26%)	-1.05077	2.64492e-05	0.0483333
Mtr.4272.1.S1_s_at	AA660236 /FEA=mRNA /DEF=similar to UP|Q9FS36 (Q9FS36) Dihydroflavonol 4-reductase, partial (9%)	-1.03233	2.87306e-05	0.0500023
Mtr.44342.1.S1_at	TC97177 /FEA=mRNA /DEF=similar to UP|Q76IH8 (Q76IH8) High-affinity nitrate transporter, partial (32%)	1.23663	3.49432e-05	0.0553199
Mtr.40946.1.S1_at	TC108388 /FEA=mRNA /DEF=similar to UP|Q9AYM5 (Q9AYM5) CPRD49 protein, complete	3.19106	3.50393e-05	0.0553199
Mtr.27674.1.S1_at	BE941309 /FEA=mRNA /DEF=	-1.90883	3.6327e-05	0.0553199
Mtr.43508.1.S1_at	TC95490 /FEA=mRNA /DEF=weakly similar to UP|Q8LE45 (Q8LE45) Nodulin-like protein, partial (57%)	2.01191	3.88816e-05	0.0568419
Mtr.11938.1.S1_at	TC111579 /FEA=mRNA /DEF=weakly similar to GB|BAB92246.1|20804554|AP003232 nodulin-like protein {Oryza sativa (japonica cultivar-group);} , partial (25%)	-1.33834	4.90507e-05	0.0689501
Mtr.43585.1.S1_at	TC95651 /FEA=mRNA /DEF=UP|Q8L692 (Q8L692) 1-deoxy-D-xylulose 5-phosphate synthase 2 precursor, complete	-1.56878	5.69543e-05	0.077095
Mtr.44691.1.S1_at	TC97868 /FEA=mRNA /DEF=weakly similar to UP|Q5XLY0 (Q5XLY0) Dihydroflavonol-4-reductase, partial (29%)	-0.921822	5.93255e-05	0.0774368
Mtr.4797.1.S1_s_at	AL383715 /FEA=mRNA /DEF=similar to UP|Q9SGU7 (Q9SGU7) F1N19.25 (At1g64680), partial (10%)	-2.12856	6.5626e-05	0.0826205
Mtr.38613.1.S1_at	TC103176 /FEA=mRNA /DEF=weakly similar to PIR|T49115|T49115 pectate lyase like protein - Arabidopsis thaliana {Arabidopsis thaliana;} , partial (80%)	-1.22141	6.78997e-05	0.0826205
Mtr.37038.1.S1_at	TC110667 /FEA=mRNA /DEF=similar to UP|Q9LEG7 (Q9LEG7) Dihydroflavonol 4-reductase (Fragment) , partial (12%)	-0.8642	7.03808e-05	0.0826205
Mtr.45474.1.S1_at	TC99732 /FEA=mRNA /DEF=	-0.933659	7.23393e-05	0.0826205
Mtr.37501.1.S1_at	TC100793 /FEA=mRNA /DEF=similar to UP|CHMT_MEDSA (P93324) Isoliquiritigenin 2'-O-methyltransferase (Chalcone O-methyltransferase) (ChOMT) , partial (27%)	-1.4755	7.55782e-05	0.083704
Mtr.39531.1.S1_at	TC105067 /FEA=mRNA /DEF=weakly similar to PIR|B96527|B96527 protein F27J15.28 [imported] - Arabidopsis thaliana {Arabidopsis thaliana;} , partial (33%)	-0.874048	9.63074e-05	0.101552
Mtr.50075.1.S1_s_at	IMGAG|986.m00012 /FEA=mRNA /DEF=RmlC-like cupin; Germin; Cupin; Cupin region AC140721.15.111 62212 61323 mth2-16c16 01/13/05	1.13307	9.99497e-05	0.101552
Mtr.7348.1.S1_at	TC109731 /FEA=mRNA /DEF=	-0.849276	0.00010003	0.101552
Mtr.142.1.S1_s_at	1786.m00016 /FEA=mRNA /DEF=AY379773.1 8997 4481 MtH1-003I09 homologue to UP|Q6UD73 (Q6UD73) LysM domain-containing receptor-like kinase 3	-1.46797	0.000116201	0.108813
Mtr.9492.1.S1_at	TC103507 /FEA=mRNA /DEF=similar to UP|EXP7_ARATH (Q9LN94) Alpha-expansin 7 precursor (AtEXPA7) (At-EXP7) (AtEx7) (Ath-ExpAlpha-1.26), partial (81%)	-0.833159	0.000116913	0.108813
Mtr.23578.1.S1_s_at	1681.m00039 /FEA=mRNA /DEF=AC146750.20 73751 73086 mth2-16o6 weakly similar to UP|Q704Z8 (Q704Z8) Putative polygalacturonase-inhibiting protein precursor	-1.02404	0.000119586	0.108813
Mtr.47295.1.S1_x_at	1681.m00035 /FEA=mRNA /DEF=AC146750.20 65593 64925 mth2-16o6 weakly similar to UP|Q8L4C1 (Q8L4C1) Polygalacturonase inhibitor protein	-0.946867	0.000121313	0.108813
Mtr.37357.1.S1_at	TC100503 /FEA=mRNA /DEF=weakly similar to UP|C72T_ARATH (Q9SAE4) Cytochrome P450 71B29 , partial (27%)	0.879764	0.000122068	0.108813
Mtr.9392.1.S1_at	TC103205 /FEA=mRNA /DEF=similar to UP|Q84J65 (Q84J65) Gray pubescence flavonoid 3'-hydroxylase, partial (42%)	-0.709216	0.000148626	0.122783
Mtr.51214.1.S1_at	IMGAG|755.m00003 /FEA=mRNA /DEF=O-methyltransferase, family 2; Generic methyltransferase; SAM (and some other nucleotide) binding motif AC123575.10.31 9788 11390 mth1-31p6 01/13/05	0.722724	0.000149952	0.122783
Mtr.52092.1.S1_s_at	IMGAG|849.m00027 /FEA=mRNA /DEF=Pectinesterase; Pectin lyase-like; Pectinesterase inhibitor; Plant invertase/pectin methylesterase inhibitor AC134522.271 114852 112674 AC126017.7 01/13/05	-0.99253	0.000150582	0.122783
Mtr.1996.1.S1_at	BE998577 /FEA=mRNA /DEF=weakly similar to UP|Q8W4Y8 (Q8W4Y8) Trypsin/chymotrypsin inhibitor (Fragment), partial (34%)	-0.985933	0.000151177	0.122783
Mtr.35413.1.S1_at	TC100121 /FEA=mRNA /DEF=weakly similar to UP|Q96424 (Q96424) O-methyltransferase, partial (17%)	-1.5022	0.000172112	0.136413
Mtr.15490.1.S1_at	IMGAG|788.m00018 /FEA=mRNA /DEF=Cellular retinaldehyde binding/alpha-tocopherol transport; Cellular retinaldehyde-binding/triple function, N-terminal; Cellular retinaldehyde-binding/triple function, C-terminal; Phosphatidylinositol transfer protein-like, N-terminal AC125480.33.171 88226 83718 mth2-8c24 01/13/05	-0.974505	0.000176868	0.136413
Mtr.44529.1.S1_at	TC97545 /FEA=mRNA /DEF=similar to UP|Q96424 (Q96424) O-methyltransferase, partial (36%)	0.877801	0.000179157	0.136413
Mtr.50080.1.S1_s_at	IMGAG|985.m00028 /FEA=mRNA /DEF=LQGC hypothetical protein AC140720.21.271 117216 117841 mth2-17l10 01/13/05	-0.939623	0.000186111	0.138451
Mtr.31008.1.S1_at	TC107672 /FEA=mRNA /DEF=	1.15199	0.00018941	0.138451
Mtr.43550.1.S1_at	TC95582 /FEA=mRNA /DEF=similar to UP|Q9FN30 (Q9FN30) Tyrosine aminotransferase, partial (88%)	1.52909	0.00019894	0.14025
Mtr.23903.1.S1_at	1702.m00040 /FEA=mRNA /DEF=AC148178.25 80019 69255 mth2-5b21 weakly similar to UP|Q75VK7 (Q75VK7) CC-NB-LRR protein	-0.742238	0.000199546	0.14025
Mtr.11629.1.S1_at	TC110530 /FEA=mRNA /DEF=similar to UP|Q7TR92 (Q7TR92) Olfactory receptor Olfr1022, partial (5%)	0.732648	0.000208231	0.143593
Mtr.35513.1.S1_at	TC105082 /FEA=mRNA /DEF=	0.936232	0.000228501	0.154653
Mtr.40293.1.S1_at	TC106973 /FEA=mRNA /DEF=weakly similar to UP|Q9AYN3 (Q9AYN3) Glutathione S-transferase, partial (96%)	0.944562	0.000235711	0.15555
Mtr.45303.1.S1_at	TC99322 /FEA=mRNA /DEF=	0.817358	0.000256273	0.15555
Mtr.14224.1.S1_at	IMGAG|1216.m00002 /FEA=mRNA /DEF=Proteinase inhibitor I13, potato inhibitor I AC148487.14.21 8524 8228 mth2-57f20 01/13/05	0.816465	0.000259248	0.15555
Mtr.11565.1.S1_at	TC110335 /FEA=mRNA /DEF=similar to UP|Q9FZ09 (Q9FZ09) Patatin-like protein 1, partial (34%)	0.656719	0.000263357	0.15555
Mtr.31380.1.S1_at	AJ846110 /FEA=mRNA /DEF=similar to UP|PER7_ARATH (Q9SY33) Peroxidase 7 precursor (Atperox P7) (ATP30) , partial (22%)	-0.735804	0.000267785	0.15555
Mtr.12349.1.S1_at	TC94479 /FEA=mRNA /DEF=similar to UP|O22706 (O22706) F8A5.20 protein, partial (61%)	0.621827	0.000269254	0.15555
Mtr.45228.1.S1_at	TC99106 /FEA=mRNA /DEF=similar to UP|Q9FF78 (Q9FF78) Pectinesterase, partial (35%)	-0.847249	0.000269706	0.15555
Mtr.31762.1.S1_at	AL378974 /FEA=mRNA /DEF=weakly similar to UP|Q9M9Z0 (Q9M9Z0) F4H5.8 protein, partial (5%)	0.678911	0.000269756	0.15555
Mtr.44724.1.S1_at	TC97945 /FEA=mRNA /DEF=weakly similar to UP|Q69FA1 (Q69FA1) Anthocyanin acyltransferase, partial (29%)	-0.666581	0.000271736	0.15555
Mtr.44789.1.S1_at	TC98097 /FEA=mRNA /DEF=GRAS family protein [Medicago truncatula]	-1.24986	0.000272387	0.15555
Mtr.33508.1.S1_s_at	BG452365 /FEA=mRNA /DEF=weakly similar to UP|Q9SUD5 (Q9SUD5) Medicago nodulin N21-like protein, partial (14%)	-1.12196	0.000280123	0.15613
Mtr.39530.1.S1_s_at	TC105065 /FEA=mRNA /DEF=	0.638578	0.000281946	0.15613
Mtr.27563.1.S1_at	BE205009 /FEA=mRNA /DEF=weakly similar to UP|PME3_PHAVU (Q43111) Pectinesterase 3 precursor (Pectin methylesterase 3) (PE 3) , partial (11%)	-0.65003	0.000290162	0.158281
Mtr.23418.1.S1_s_at	1672.m00035 /FEA=mRNA /DEF=AC146333.27 27639 30109 mth2-8d3 weakly similar to TAIR|gene:2183303-GOpep .1 68412.m00772 AP2 domain transcription factor, putative AP2 domain containing	-0.991472	0.000302149	0.160313
Mtr.35334.1.S1_s_at	CX550105 /FEA=mRNA /DEF=similar to UP|Q84WI7 (Q84WI7) Expressed protein, partial (6%)	0.721219	0.000302659	0.160313
Mtr.15300.1.S1_at	IMGAG|781.m00029 /FEA=mRNA /DEF=LQGC hypothetical protein AC125389.32.281 139615 139460 mth2-12a18 01/13/05	-0.954525	0.000312949	0.163395
Mtr.15753.1.S1_s_at	IMGAG|752.m00014 /FEA=mRNA /DEF=LysM domain-containing receptor-like kinase 6-related AC123570.7.141 63504 65201 mth2-33l22 01/13/05	-0.783767	0.000321846	0.165674
Mtr.3182.1.S1_at	CX542261 /FEA=mRNA /DEF=	-0.869022	0.000327785	0.165697
Mtr.31598.1.S1_at	AL371561 /FEA=mRNA /DEF=similar to PIR|F86259|F86259 protein T12C24.10 [imported] - Arabidopsis thaliana {Arabidopsis thaliana;} , partial (33%)	-0.806425	0.000330987	0.165697
Mtr.48070.1.S1_at	1600.m00049 /FEA=mRNA /DEF=AC134521.36 13830 14366 mth2-31k24 weakly similar to UP|Q84TK8 (Q84TK8) Hypothetical protein	0.785312	0.00034534	0.165697
Mtr.29585.1.S1_at	TC112292 /FEA=mRNA /DEF=	0.788788	0.000348868	0.165697
Mtr.8467.1.S1_at	TC100288 /FEA=mRNA /DEF=similar to UP|Q9AXU5 (Q9AXU5) Pathogen-inducible alpha-dioxygenase, partial (25%)	-1.42006	0.000349248	0.165697
Mtr.10221.1.S1_at	TC105958 /FEA=mRNA /DEF=similar to UP|Q8LBI9 (Q8LBI9) Sugar transporter-like protein, partial (41%)	0.746766	0.000352769	0.165697
Mtr.33530.1.S1_at	BG453035 /FEA=mRNA /DEF=weakly similar to UP|Q6IK04 (Q6IK04) HDC13904, partial (18%)	0.598923	0.000356912	0.165697
Mtr.37375.1.S1_at	TC100535 /FEA=mRNA /DEF=similar to UP|Q84WI7 (Q84WI7) Expressed protein, partial (81%)	0.638045	0.000359219	0.165697
Mtr.40911.1.S1_s_at	TC108315 /FEA=mRNA /DEF=similar to UP|PER2_ARAHY (P22196) Cationic peroxidase 2 precursor (PNPC2) , partial (93%)	-0.738802	0.00037257	0.165697
Mtr.1299.1.S1_s_at	1560.m00038 /FEA=mRNA /DEF=AC146789.27 34320 32141 mth2-71h24 similar to UP|C9B1_GLYEC (P93149) Cytochrome P450 93B1 (EC 1.14.-.-) ((2S)-flavanone 2-hydroxylase) (Licodione synthase) (Flavone synthase II) (CYP GE-5)	0.705289	0.000374648	0.165697
Mtr.11288.1.S1_at	TC109484 /FEA=mRNA /DEF=weakly similar to UP|Q8LEH1 (Q8LEH1) Ripening-related protein-like, partial (30%)	-0.609592	0.000379784	0.165697
Mtr.38552.1.S1_s_at	TC103034 /FEA=mRNA /DEF=	-0.655497	0.000387238	0.165697
Mtr.38554.1.S1_at	TC103037 /FEA=mRNA /DEF=weakly similar to UP|Q9SGC8 (Q9SGC8) T23G18.18, partial (38%)	0.626715	0.000388475	0.165697
Mtr.24223.1.S1_at	1723.m00045 /FEA=mRNA /DEF=AC149582.8 46432 46999 mth2-129l3 similar to TAIR|gene:2081774-GOpep .1 68410.m05214 calmodulin-binding protein - related	-0.576784	0.000390428	0.165697
Msa.1060.1.S1_at	iMsa.1060 /TID=Msa.1060.1 /CNT=1 /FEA=mRNA /TIER=ConsEnd /STK=0 /NOTE=sequence(s) not in UniGene /DEF=	1.60442	0.000392256	0.165697
Mtr.42968.1.S1_at	TC94221 /FEA=mRNA /DEF=homologue to UP|Q94IM3 (Q94IM3) Class 10 PR protein, complete	-0.674285	0.00040019	0.165697
Mtr.23266.1.S1_at	1663.m00030 /FEA=mRNA /DEF=AC145202.17 44559 44888 mth2-15e9 weakly similar to UP|Q6YEY6 (Q6YEY6) Protease inhibitor	0.785445	0.000400924	0.165697
Mtr.43569.1.S1_at	TC95616 /FEA=mRNA /DEF=weakly similar to UP|Q9SUD5 (Q9SUD5) Medicago nodulin N21-like protein, partial (42%)	-1.0905	0.000407251	0.165697
Mtr.9516.1.S1_at	TC103576 /FEA=mRNA /DEF=weakly similar to UP|Q9M3C8 (Q9M3C8) Disease resistance response/ dirigent-like protein, partial (12%)	-0.602325	0.000412903	0.165697
Mtr.4583.1.S1_at	AL367858 /FEA=mRNA /DEF=	-0.634228	0.000415052	0.165697
Mtr.26833.1.S1_at	AJ503813 /FEA=mRNA /DEF=	0.89689	0.000438501	0.165697
Mtr.15754.1.S1_s_at	IMGAG|752.m00015 /FEA=mRNA /DEF=Protein kinase; Protein kinase-like; Serine/threonine protein kinase, active site; Beta-lactamase, class A; Tyrosine protein kinase AC123570.7.151 65443 67431 mth2-33l22 01/13/05	-0.708518	0.000438962	0.165697
Mtr.28255.1.S1_at	BG587076 /FEA=mRNA /DEF=weakly similar to UP|O04163 (O04163) Cytochrome P450, partial (30%)	0.833078	0.000443124	0.165697
Mtr.13960.1.S1_at	TC99759 /FEA=mRNA /DEF=similar to UP|Q84JJ4 (Q84JJ4) Flavonoid 3'-hydroxylase (Fragment), partial (63%)	-0.605427	0.000447858	0.165697
Mtr.40235.1.S1_at	TC106818 /FEA=mRNA /DEF=weakly similar to UP|Q9LWK9 (Q9LWK9) (japonica cultivar-group) genomic DNA, chromosome 1, PAC clone:P0485D09, partial (40%)	1.70631	0.000448842	0.165697
Mtr.7334.1.S1_at	TC106873 /FEA=mRNA /DEF=UP|Q33873 (Q33873) NADH dehydrogenase subunit 2 (Fragment), partial (6%)	0.739424	0.000457445	0.165697
Mtr.7711.1.S1_at	AL367828 /FEA=mRNA /DEF=weakly similar to UP|Q8W4G1 (Q8W4G1) UDP-glucose glucosyltransferase, partial (16%)	-0.933196	0.000468454	0.165697
Mtr.35965.1.S1_at	AI974746 /FEA=mRNA /DEF=similar to GB|BAB11127.1|10177665|AB005230 leucine zipper protein-like {Arabidopsis thaliana;} , partial (12%)	-0.893999	0.000474185	0.165697
Mtr.39031.1.S1_at	TC104051 /FEA=mRNA /DEF=similar to UP|Q8VZI5 (Q8VZI5) AT5g18840/F17K4_90, partial (44%)	0.643479	0.000483236	0.165697
Mtr.13241.1.S1_at	TC97388 /FEA=mRNA /DEF=similar to UP|Q9FFC6 (Q9FFC6) GDSL-motif lipase/hydrolase-like protein, partial (95%)	0.551339	0.000483881	0.165697
Mtr.30779.1.S1_s_at	CA923050 /FEA=mRNA /DEF=	0.647478	0.000484999	0.165697
Mtr.23272.1.S1_at	1663.m00036 /FEA=mRNA /DEF=AC145202.17 61879 62690 mth2-15e9 weakly similar to UP|Q8LNY0 (Q8LNY0) Protease inhibitor 2 (Fragment)	0.766202	0.000491113	0.165697
Mtr.21912.1.S1_at	1572.m00063 /FEA=mRNA /DEF=AC122730.26 114232 114867 mth2-36p5 weakly similar to UP|Q9M3Z7 (Q9M3Z7) Trypsin protein inhibitor 2	-0.711992	0.000493112	0.165697
Mtr.8318.1.S1_at	TC105121 /FEA=mRNA /DEF=homologue to UP|Q8N2Z0 (Q8N2Z0) MGC39526 protein, partial (13%)	-0.592969	0.000500894	0.165697
Mtr.45457.1.S1_at	TC99690 /FEA=mRNA /DEF=similar to UP|Q8S4X3 (Q8S4X3) TIR-similar-domain-containing protein TSDC, partial (4%)	-0.625401	0.000504948	0.165697
Mtr.10502.1.S1_s_at	TC106974 /FEA=mRNA /DEF=weakly similar to UP|GTXA_TOBAC (P25317) Probable glutathione S-transferase parA (Auxin-regulated protein parA) (STR246C protein) , partial (93%)	0.558303	0.000512777	0.165697
Mtr.43200.1.S1_at	TC94797 /FEA=mRNA /DEF=similar to UP|Q8W1A1 (Q8W1A1) Adenosine 5'-phosphosulfate reductase, partial (90%)	-0.915743	0.000525192	0.165697
Msa.3134.1.S1_at	iMsa.3134 /TID=Msa.3134.1 /CNT=1 /FEA=mRNA /TIER=ConsEnd /STK=0 /NOTE=sequence(s) not in UniGene /DEF=	-0.800167	0.000525527	0.165697
Mtr.22308.1.S1_at	1595.m00039 /FEA=mRNA /DEF=AC132565.21 37066 34624 mth2-4a8 similar to UP|Q41297 (Q41297) Protein kinase	-0.782963	0.000526581	0.165697
Mtr.10946.1.S1_at	TC108415 /FEA=mRNA /DEF=	-0.897092	0.000531558	0.165697
Mtr.34591.1.S1_s_at	BQ152604 /FEA=mRNA /DEF=similar to UP|Q8LNY0 (Q8LNY0) Protease inhibitor 2 (Fragment), partial (75%)	0.727024	0.000532021	0.165697
Mtr.31597.1.S1_at	AL371560 /FEA=mRNA /DEF=similar to UP|EXP7_ARATH (Q9LN94) Alpha-expansin 7 precursor (AtEXPA7) (At-EXP7) (AtEx7) (Ath-ExpAlpha-1.26), partial (55%)	-0.837889	0.000536913	0.165697
Mtr.11099.1.S1_at	TC108877 /FEA=mRNA /DEF=UP|Q6E2Z6 (Q6E2Z6) 1-cys peroxiredoxin, complete	-1.35655	0.000538125	0.165697
Mtr.27985.1.S1_at	BF641475 /FEA=mRNA /DEF=	1.33885	0.000539273	0.165697
Mtr.15791.1.S1_at	IMGAG|802.m00006 /FEA=mRNA /DEF=Cytochrome P450; E-class P450, group I AC126779.18.61 40718 38116 mth2-34m14 01/13/05	0.690517	0.000548646	0.165697
Mtr.4076.1.S1_at	CA921764 /FEA=mRNA /DEF=weakly similar to UP|O24249 (O24249) Methyltransferase, partial (10%)	0.824226	0.000554646	0.165697
Mtr.37034.1.S1_s_at	TC110005 /FEA=mRNA /DEF=similar to UP|Q8LE11 (Q8LE11) Ripening-related protein-like, partial (8%)	0.567694	0.000556413	0.165697
Mtr.29260.1.S1_at	CB892352 /FEA=mRNA /DEF=	-0.544925	0.000560317	0.165697
Mtr.19030.1.S1_at	IMGAG|1061.m00006 /FEA=mRNA /DEF=Sulfotransferase AC144726.6.51 33817 32816 mth2-7k13 01/13/05	-0.853476	0.000560717	0.165697
Mtr.689.1.S1_at	1469.m00045 /FEA=mRNA /DEF=AC149577.3 88012 89598 mth2-13b10 weakly similar to TIGR_Ath1|At4g20800-GOpep .1 68411.m02760 FAD-linked oxidoreductase family similar to SP|P93479 Reticuline, partial (97%)	0.539135	0.0005662	0.165697
Mtr.38167.1.S1_at	TC102226 /FEA=mRNA /DEF=similar to PDB|1SCH_A|1633130|1SCH_A Chain A, Peanut Peroxidase. {Arachis hypogaea;} , partial (94%)	-0.638116	0.00056626	0.165697
Mtr.11377.1.S1_at	TC109764 /FEA=mRNA /DEF=similar to UP|Q9FQF1 (Q9FQF1) Glutathione S-transferase GST 7 , partial (68%)	0.543407	0.00056813	0.165697
Mtr.634.1.S1_at	1461.m00036 /FEA=mRNA /DEF=AC148995.2 36383 40314 mth2-49l23 similar to TIGR_Ath1|At2g37210-GOpep .1 68409.m04131 expressed protein, complete	0.61043	0.000576609	0.165697
Mtr.36069.1.S1_s_at	AJ845941 /FEA=mRNA /DEF=weakly similar to UP|Q940V3 (Q940V3) At2g22590/T9I22.3, partial (8%)	-0.531277	0.000577601	0.165697
Mtr.2136.1.S1_at	BF640333 /FEA=mRNA /DEF=	0.678637	0.000579361	0.165697
Mtr.27713.1.S1_at	BE943181 /FEA=mRNA /DEF=weakly similar to UP|C718_MENPI (Q42716) Cytochrome P450 71A8 , partial (20%)	0.845468	0.000579506	0.165697
Mtr.44039.1.S1_at	TC96570 /FEA=mRNA /DEF=weakly similar to UP|Q6A174 (Q6A174) Copper/topa quinone amine oxidase (Fragment) , partial (45%)	-0.54534	0.000585865	0.165697
Mtr.9640.1.S1_at	TC103937 /FEA=mRNA /DEF=	-0.582132	0.000599221	0.165697
Msa.2848.1.S1_at	iMsa.2848 /TID=Msa.2848.1 /CNT=1 /FEA=mRNA /TIER=ConsEnd /STK=0 /NOTE=sequence(s) not in UniGene /DEF=	-0.632457	0.00060321	0.165697
Mtr.4037.1.S1_at	CA919900 /FEA=mRNA /DEF=similar to UP|Q94EH4 (Q94EH4) At1g48100/F21D18_17, partial (33%)	-0.557199	0.000609815	0.165697
Mtr.36966.1.S1_at	TC104587 /FEA=mRNA /DEF=	0.539848	0.00061276	0.165697
Mtr.31010.1.S1_at	TC109322 /FEA=mRNA /DEF=	1.20497	0.000613859	0.165697
Msa.3074.1.S1_at	iMsa.3074 /TID=Msa.3074.1 /CNT=1 /FEA=mRNA /TIER=ConsEnd /STK=0 /NOTE=sequence(s) not in UniGene /DEF=	0.634788	0.000614225	0.165697
Mtr.37395.1.S1_at	TC100570 /FEA=mRNA /DEF=similar to UP|Q8W156 (Q8W156) Deoxycytidine deaminase, partial (96%)	1.63338	0.000614494	0.165697
Mtr.2221.1.S1_at	BG581411 /FEA=mRNA /DEF=	0.620683	0.000616579	0.165697
Mtr.28564.1.S1_at	BG648836 /FEA=mRNA /DEF=weakly similar to UP|Q9SXF7 (Q9SXF7) Amino acid transporter-like protein 1, partial (29%)	-0.651417	0.000630203	0.166075
Mtr.37719.1.S1_at	TC101270 /FEA=mRNA /DEF=weakly similar to UP|Q8H3A4 (Q8H3A4) ABC transporter permease protein-like protein, partial (26%)	0.700297	0.000630945	0.166075
Mtr.40733.1.S1_at	TC107928 /FEA=mRNA /DEF=	0.616683	0.00063396	0.166075
Mtr.41397.1.S1_at	TC109304 /FEA=mRNA /DEF=weakly similar to UP|Q5U1M3 (Q5U1M3) Class III peroxidase 70 precursor , partial (51%)	-0.514593	0.000640258	0.166075
Mtr.6458.1.S1_at	BQ144272 /FEA=mRNA /DEF=similar to UP|Q6ZZ93 (Q6ZZ93) Plasma membrane sulphate transporter (Fragment), partial (5%)	-0.964773	0.000641058	0.166075
Mtr.22656.1.S1_s_at	1620.m00058 /FEA=mRNA /DEF=AC137521.24 93341 89334 mth2-11o9 similar to UP|O65755 (O65755) Putative deoxycytidylate deaminase (Putative cytidine deaminase) (Fragment)	1.82254	0.000651103	0.166075
Mtr.6543.1.S1_at	BQ148745 /FEA=mRNA /DEF=similar to UP|Q9FG28 (Q9FG28) Emb|CAB67623.1 (At5g06790), partial (11%)	0.734456	0.000653879	0.166075
Mtr.35626.1.S1_at	TC108961 /FEA=mRNA /DEF=	-0.522773	0.000654338	0.166075
Mtr.31637.1.S1_at	AL373292 /FEA=mRNA /DEF=similar to UP|O23961 (O23961) Peroxidase precursor, partial (14%)	1.18949	0.000659377	0.166089
Mtr.31502.1.S1_at	AL367857 /FEA=mRNA /DEF=similar to UP|Q6F3B2 (Q6F3B2) Expressed protein, partial (51%)	-0.636916	0.000663483	0.166089
Mtr.35633.1.S1_at	TC109303 /FEA=mRNA /DEF=weakly similar to UP|Q9SSZ9 (Q9SSZ9) Peroxidase 1, partial (29%)	-0.526306	0.000668705	0.166257
Mtr.38267.1.S1_at	TC102410 /FEA=mRNA /DEF=similar to GB|AAF08609.1|6446413|AF056935 gibberellin 2-beta-hydroxylase {Pisum sativum;} , partial (43%)	0.615363	0.00067816	0.167469
Mtr.41109.1.S1_at	TC108739 /FEA=mRNA /DEF=similar to UP|Q40173 (Q40173) Myb-related transcription factor, partial (45%)	-0.561629	0.000683445	0.167641
Mtr.30367.1.S1_at	BG588295 /FEA=mRNA /DEF=	-0.512484	0.000696264	0.169647
Msa.1965.1.S1_at	iMsa.1965 /TID=Msa.1965.1 /CNT=1 /FEA=mRNA /TIER=ConsEnd /STK=0 /NOTE=sequence(s) not in UniGene /DEF=	0.77607	0.000707086	0.170032
Mtr.41308.1.S1_at	TC109131 /FEA=mRNA /DEF=	0.789769	0.000708821	0.170032
Mtr.6541.1.S1_at	BQ148704 /FEA=mRNA /DEF=similar to UP|Q9LV40 (Q9LV40) Emb|CAB41934.1, partial (25%)	-0.600237	0.000711799	0.170032
Mtr.12069.1.S1_at	TC112072 /FEA=mRNA /DEF=similar to UP|PEAM_SPIOL (Q9M571) Phosphoethanolamine N-methyltransferase , partial (32%)	0.652976	0.000719787	0.170167
Mtr.10220.1.S1_s_at	TC105957 /FEA=mRNA /DEF=weakly similar to UP|CHMT_MEDSA (P93324) Isoliquiritigenin 2'-O-methyltransferase (Chalcone O-methyltransferase) (ChOMT) , partial (31%)	0.868035	0.000723901	0.170167
Mtr.38043.1.S1_at	TC101954 /FEA=mRNA /DEF=similar to UP|Q8S999 (Q8S999) Glucosyltransferase-10, partial (51%)	-0.55541	0.000727508	0.170167
Msa.2575.1.S1_at	iMsa.2575 /TID=Msa.2575.1 /CNT=1 /FEA=mRNA /TIER=ConsEnd /STK=0 /NOTE=sequence(s) not in UniGene /DEF=	0.529761	0.00073099	0.170167
Mtr.24516.1.S1_at	1745.m00040 /FEA=mRNA /DEF=AC151674.8 57679 60228 mth2-28i16 similar to UP|Q9ZRV5 (Q9ZRV5) Basic blue copper protein	-0.668465	0.000770941	0.178331
Mtr.11490.1.S1_at	TC110099 /FEA=mRNA /DEF=	-0.698944	0.000778815	0.17902
Mtr.15416.1.S1_at	IMGAG|786.m00007 /FEA=mRNA /DEF=Basic helix-loop-helix dimerisation region bHLH; Helix-loop-helix DNA-binding AC125478.13.71 33874 35599 mth2-31i19 01/13/05	-0.850795	0.000785988	0.179314
Mtr.39322.1.S1_at	TC104645 /FEA=mRNA /DEF=similar to UP|Q8L5C7 (Q8L5C7) UDP-glucuronosyltransferase , partial (64%)	-0.48989	0.000791542	0.179314
Mtr.41752.1.S1_at	TC110034 /FEA=mRNA /DEF=weakly similar to UP|Q8VWZ7 (Q8VWZ7) Geraniol 10-hydroxylase , partial (22%)	0.618723	0.000794813	0.179314
Mtr.37748.1.S1_at	TC101330 /FEA=mRNA /DEF=weakly similar to UP|Q93XM2 (Q93XM2) Defense-related protein, partial (60%)	0.804303	0.00081671	0.182491
Mtr.8763.1.S1_at	TC101301 /FEA=mRNA /DEF=similar to UP|O81927 (O81927) Thaumatin-like protein PR-5a precursor, partial (98%)	0.769051	0.000823731	0.182491
Mtr.47772.1.S1_a_at	1629.m00026 /FEA=mRNA /DEF=AC137986.21 43184 44596 mth2-7g6 weakly similar to TIGR_Ath1|At5g13020-GOpep .1 68412.m01376 expressed protein predicted protein, Arabidopsis thaliana, partial (17%)	-0.544544	0.000823874	0.182491
Mtr.99.1.S1_at	1790.m00060 /FEA=mRNA /DEF=CR931732.1 90056 93884 mth2-117e11 similar to UP|Q70KR7 (Q70KR7) Nod-facor receptor 1b (Nod-factor receptor 1b)	-1.19712	0.000828978	0.182515
Mtr.7404.1.S1_at	TC111395 /FEA=mRNA /DEF=similar to UP|Q9ZUI8 (Q9ZUI8) T2K10.10 protein, partial (13%)	0.672044	0.000851821	0.186421
Mtr.35480.1.S1_at	TC104403 /FEA=mRNA /DEF=homologue to UP|O23112 (O23112) AP2 domain containing protein RAP2.11 (Fragment), partial (22%)	-0.789412	0.000869281	0.188855
Mtr.26465.1.S1_s_at	1520.m00027 /FEA=mRNA /DEF=AC138199.22 70888 78437 mth2-15g10 similar to UP|PEAM_SPIOL (Q9M571) Phosphoethanolamine N-methyltransferase (EC 2.1.1.103)	0.779615	0.000876842	0.188855
Mtr.37034.1.S1_at	TC110005 /FEA=mRNA /DEF=similar to UP|Q8LE11 (Q8LE11) Ripening-related protein-like, partial (8%)	0.588623	0.000896809	0.188855
Mtr.43770.1.S1_at	TC96027 /FEA=mRNA /DEF=similar to PIR|H84518|H84518 pathogenesis-related PR-1-like protein [imported] - Arabidopsis thaliana {Arabidopsis thaliana;} , partial (84%)	0.924084	0.000900843	0.188855
Mtr.29449.1.S1_at	CX537847 /FEA=mRNA /DEF=	0.551094	0.000901953	0.188855
Mtr.40315.1.S1_at	TC107024 /FEA=mRNA /DEF=similar to UP|Q6UK15 (Q6UK15) Al-induced protein, complete	0.642576	0.000907298	0.188855
Mtr.14147.1.S1_s_at	IMGAG|858.m00001 /FEA=mRNA /DEF=Disease resistance protein; NB-ARC; Leucine-rich repeat; AAA ATPase AC135229.30.1 3856 462 mth2-7m14 01/13/05	0.870434	0.000911692	0.188855
Mtr.8612.1.S1_at	TC100798 /FEA=mRNA /DEF=	0.874877	0.000913771	0.188855
Mtr.22257.1.S1_s_at	1592.m00036 /FEA=mRNA /DEF=AC131239.17 25511 30309 mth2-18o15 weakly similar to TAIR|gene:2100463-GOpep .1 68410.m04867 expressed protein KIAA0226 gene product - Homo	0.649714	0.000914361	0.188855
Mtr.7832.1.S1_at	AW688891 /FEA=mRNA /DEF=similar to UP|Q8H6R4 (Q8H6R4) Jp18, partial (22%)	-0.490448	0.000916301	0.188855
Mtr.43353.1.S1_at	TC95129 /FEA=mRNA /DEF=similar to UP|Q93WI1 (Q93WI1) At1g32920/F9L11_25, partial (23%)	-0.633938	0.000924282	0.188855
Mtr.32291.1.S1_at	AW687270 /FEA=mRNA /DEF=similar to PIR|JC4209|JC4209 GTP cyclohydrolase II - Arabidopsis thaliana {Arabidopsis thaliana;} , partial (22%)	-0.858246	0.000928911	0.188855
Mtr.43195.1.S1_at	TC94782 /FEA=mRNA /DEF=weakly similar to UP|Q6Q3H3 (Q6Q3H3) Terpene synthase, partial (59%)	-2.5338	0.000934042	0.188855
Mtr.43358.1.S1_at	TC95139 /FEA=mRNA /DEF=similar to UP|Q9FGT8 (Q9FGT8) Outer membrane lipoprotein-like, partial (96%)	0.475416	0.000935284	0.188855
Mtr.602.1.S1_at	1457.m00041 /FEA=mRNA /DEF=AC148349.12 28123 29460 mth2-28d22	-0.478328	0.000942704	0.188894
Mtr.45567.1.S1_at	TC99936 /FEA=mRNA /DEF=weakly similar to UP|Q67B30 (Q67B30) Fatty aldehyde dehydrogenase 1, partial (42%)	0.673755	0.000945812	0.188894
Mtr.10573.1.S1_at	TC107226 /FEA=mRNA /DEF=	0.864372	0.000955403	0.189772
Mtr.50911.1.S1_s_at	IMGAG|1030.m00004 /FEA=mRNA /DEF=2OG-Fe(II) oxygenase; H+-transporting two-sector ATPase, alpha/beta subunit, central region AC144476.11.41 13948 11642 mth2-10a6 01/13/05	-0.468228	0.000974532	0.192396
Mtr.28767.1.S1_at	BM780011 /FEA=mRNA /DEF=	-0.635608	0.000987127	0.192396
Mtr.8965.1.S1_at	TC101971 /FEA=mRNA /DEF=weakly similar to PIR|T47975|T47975 auxin response factor-like protein - Arabidopsis thaliana {Arabidopsis thaliana;} , partial (31%)	-0.535972	0.000995989	0.192396
Mtr.39735.1.S1_at	TC105600 /FEA=mRNA /DEF=weakly similar to UP|Q9LN54 (Q9LN54) F18O14.16, partial (29%)	0.540301	0.000998199	0.192396
Mtr.37564.1.S1_at	TC100929 /FEA=mRNA /DEF=weakly similar to UP|Q944X2 (Q944X2) 2-oxoglutarate-dependent dioxygenase (Fragment), partial (21%)	-0.584166	0.00100504	0.192396
Mtr.42492.1.S1_at	TC111680 /FEA=mRNA /DEF=similar to UP|Q8GS14 (Q8GS14) Carboxylesterase-like protein, partial (14%)	-0.727488	0.00101193	0.192396
Mtr.33379.1.S1_s_at	BG448539 /FEA=mRNA /DEF=UP|Q6UD75 (Q6UD75) LysM domain-containing receptor-like kinase 6, partial (26%)	-0.812212	0.00101198	0.192396
Mtr.37173.1.S1_s_at	TC100031 /FEA=mRNA /DEF=weakly similar to UP|Q710T6 (Q710T6) Part I of G08 TIR/NBS/LRR protein (Fragment), partial (42%)	-0.546387	0.00101277	0.192396
Mtr.15478.1.S1_s_at	IMGAG|742.m00005 /FEA=mRNA /DEF=hypothetical protein AC122169.23.41 23795 25596 mth2-9m5 01/13/05	0.558212	0.00101599	0.192396
Mtr.46001.1.S1_at	IMGAG|1134.m00031 /FEA=mRNA /DEF=C2; C2 calcium/lipid-binding region, CaLB AC146775.8.311 124902 122915 mth2-95g14 01/13/05	0.537515	0.00105243	0.196845
Mtr.18461.1.S1_s_at	IMGAG|1033.m00012 /FEA=mRNA /DEF=SPX, N-terminal; EXS, C-terminal AC144481.121 42034 33882 AC134888.4 01/13/05	-0.496135	0.00105351	0.196845
Mtr.12485.1.S1_at	TC94962 /FEA=mRNA /DEF=	0.856174	0.00105635	0.196845
Mtr.23863.1.S1_at	1700.m00042 /FEA=mRNA /DEF=AC147959.8 28622 25207 mth2-11c16 weakly similar to UP|Q8RU06 (Q8RU06) Putative Glucan 1,3-beta-glucosidase	-0.61974	0.00106103	0.196845
Mtr.52241.1.S1_at	IMGAG|781.m00026 /FEA=mRNA /DEF=C2; C2 calcium/lipid-binding region, CaLB AC125389.32.251 129421 128822 mth2-12a18 01/13/05	-0.665527	0.00107001	0.19685
Mtr.15781.1.S1_at	IMGAG|847.m00006 /FEA=mRNA /DEF=Leucine-rich repeat AC134049.24.51 20541 19150 mth2-21j3 01/13/05	0.466782	0.00107555	0.19685
Mtr.9529.1.S1_at	TC103617 /FEA=mRNA /DEF=similar to UP|Q9FG28 (Q9FG28) Emb|CAB67623.1 (At5g06790), partial (22%)	0.478148	0.00108159	0.19685
Mtr.32084.1.S1_at	AW287942 /FEA=mRNA /DEF=weakly similar to UP|Q6EQ63 (Q6EQ63) PDR-type ABC transporter-like, partial (22%)	0.467075	0.00109078	0.19685
Mtr.40995.1.S1_at	TC108513 /FEA=mRNA /DEF=UP|Q6VM15 (Q6VM15) Metal transport protein, complete	0.524664	0.00110971	0.19685
Mtr.46079.1.S1_at	IMGAG|1138.m00001 /FEA=mRNA /DEF=Inositol polyphosphate related phosphatase; Endonuclease/exonuclease/phosphatase AC146791.11.11 3828 8816 mth2-123m17 01/13/05	-0.642553	0.00112264	0.19685
Mtr.29566.1.S1_at	TC110763 /FEA=mRNA /DEF=	-0.604982	0.00113398	0.19685
Msa.2738.1.S1_at	iMsa.2738 /TID=Msa.2738.1 /CNT=1 /FEA=mRNA /TIER=ConsEnd /STK=0 /NOTE=sequence(s) not in UniGene /DEF=	0.81765	0.00113525	0.19685
Mtr.2571.1.S1_at	BI307888 /FEA=mRNA /DEF=similar to UP|O24538 (O24538) Potassium channel (Fragment), partial (27%)	-0.635929	0.00113837	0.19685
Mtr.17669.1.S1_s_at	IMGAG|1008.m00021 /FEA=mRNA /DEF=NPH3 AC141866.8.201 108911 111253 mth2-12p22 01/13/05	0.478651	0.00114289	0.19685
Mtr.19007.1.S1_at	IMGAG|969.m00012 /FEA=mRNA /DEF=Barwin-related endoglucanase; Pollen allergen/expansin, C-terminal; Expansin; Expansin/Lol pI; Expansin 45, endoglucanase-like AC140030.6.111 67832 66814 mth2-7g24 01/13/05	0.661331	0.00114539	0.19685
Mtr.29134.1.S1_at	CA989549 /FEA=mRNA /DEF=	0.76134	0.00114935	0.19685
Mtr.14944.1.S1_at	IMGAG|771.m00011 /FEA=mRNA /DEF=RNase H AC124959.11.111 45305 46939 mth2-23l11 01/13/05	0.575981	0.00115164	0.19685
Sme.4860.1.S1_at	TIGR|NT01SM3612 /FEA=mRNA /DEF=HYPOTHETICAL TRANSMEMBRANE PROTEIN {Sinorhizobium meliloti 1021}	0.473334	0.00116516	0.19685
Mtr.40277.1.S1_at	TC106940 /FEA=mRNA /DEF=homologue to UP|Q84QI4 (Q84QI4) Isoflavone synthase, partial (28%)	0.461288	0.00117143	0.19685
Mtr.15577.1.S1_at	IMGAG|791.m00026 /FEA=mRNA /DEF=Peptidase aspartic; Peptidase A1, pepsin AC126006.21.261 151308 147804 mth2-4c19 01/13/05	-0.445847	0.00118278	0.19685
Mtr.6254.1.S1_at	BQ136242 /FEA=mRNA /DEF=similar to GB|AAM91502.1|22137314|AY133672 AT4g27310/M4I22_120 {Arabidopsis thaliana;} , partial (5%)	0.654365	0.00118582	0.19685
Mtr.10369.1.S1_at	TC106538 /FEA=mRNA /DEF=similar to UP|Q5WM49 (Q5WM49) Chalcone synthase, complete	-0.883314	0.00118608	0.19685
Mtr.32828.1.S1_at	BE325311 /FEA=mRNA /DEF=similar to UP|Q9SRD3 (Q9SRD3) Nodulin-like protein; 66117-66707 (At1g76800), partial (67%)	0.996504	0.00118676	0.19685
Mtr.43830.1.S1_at	TC96128 /FEA=mRNA /DEF=	0.584931	0.00119161	0.19685
Mtr.11040.1.S1_s_at	TC108677 /FEA=mRNA /DEF=weakly similar to UP|Q9FGG3 (Q9FGG3) Nodulin-like protein, partial (58%)	-0.773755	0.00119168	0.19685
Mtr.17121.1.S1_at	IMGAG|988.m00003 /FEA=mRNA /DEF=Cytochrome P450; Arthropod hemocyanin/insect LSP; E-class P450, group I AC140774.7.31 15564 13822 mth2-5e11 01/13/05	-0.591812	0.00120034	0.19685
Mtr.31592.1.S1_at	AL371298 /FEA=mRNA /DEF=	-0.508049	0.00120342	0.19685
Mtr.12519.1.S1_at	TC95065 /FEA=mRNA /DEF=similar to UP|Q5XEP9 (Q5XEP9) At1g04220, partial (66%)	0.530474	0.00120477	0.19685
Mtr.3013.1.S1_at	CB892025 /FEA=mRNA /DEF=similar to UP|Q8L5C7 (Q8L5C7) UDP-glucuronosyltransferase , partial (32%)	-0.581864	0.00120865	0.19685
Mtr.19971.1.S1_at	IMGAG|1096.m00006 /FEA=mRNA /DEF=LD18112p, putative AC146567.10.51 43432 34576 mth2-99p24 01/13/05	-0.442109	0.00121912	0.19685
Mtr.14639.1.S1_x_at	IMGAG|755.m00010 /FEA=mRNA /DEF=Haem peroxidase; Haem peroxidase, plant/fungal/bacterial; Plant peroxidase AC123575.10.101 38108 36220 mth1-31p6 01/13/05	-0.556373	0.00122253	0.19685
Mtr.13457.1.S1_at	TC98053 /FEA=mRNA /DEF=similar to UP|O49582 (O49582) Predicted protein, partial (52%)	-0.480322	0.00122304	0.19685
Mtr.2565.1.S1_at	BI273018 /FEA=mRNA /DEF=	0.480016	0.00122427	0.19685
Mtr.27726.1.S1_at	BE997577 /FEA=mRNA /DEF=UP|O27103 (O27103) Rod shape-determining protein, partial (3%)	0.542555	0.00122744	0.19685
Mtr.8993.1.S1_at	TC102032 /FEA=mRNA /DEF=	-0.454533	0.00123667	0.19685
Mtr.9478.1.S1_at	TC103474 /FEA=mRNA /DEF=weakly similar to UP|Q9LFD2 (Q9LFD2) Laccase-like protein, partial (49%)	1.21747	0.00124247	0.19685
Mtr.30762.1.S1_at	CA922263 /FEA=mRNA /DEF=similar to UP|Q69FA1 (Q69FA1) Anthocyanin acyltransferase, partial (20%)	-0.632111	0.00124599	0.19685
Mtr.45103.1.S1_at	TC98800 /FEA=mRNA /DEF=similar to UP|Q8S3C2 (Q8S3C2) GTP cyclohydrolase I, partial (18%)	0.723955	0.00125035	0.19685
Mtr.14237.1.S1_at	IMGAG|1216.m00015 /FEA=mRNA /DEF=Unknown protein AC148487.14.151 74295 77939 mth2-57f20 01/13/05	1.82255	0.00125418	0.19685
Mtr.50821.1.S1_at	IMGAG|1034.m00018 /FEA=mRNA /DEF=Plant invertase/pectin methylesterase inhibitor; Pectinesterase inhibitor AC144483.9.171 88344 87712 mth2-12f13 01/13/05	0.582153	0.00125495	0.19685
Mtr.29026.1.S1_at	BQ156165 /FEA=mRNA /DEF=	0.477978	0.00126118	0.196981
Mtr.9667.1.S1_at	TC104013 /FEA=mRNA /DEF=weakly similar to UP|Q8K565 (Q8K565) RNF6 protein, partial (4%)	0.634829	0.00128461	0.199787
Mtr.8987.1.S1_at	TC102020 /FEA=mRNA /DEF=weakly similar to UP|Q9SML3 (Q9SML3) Cytochrome P450 monooxygenase (Fragment), partial (50%)	0.524	0.00130442	0.202008
Mtr.15770.1.S1_at	IMGAG|801.m00004 /FEA=mRNA /DEF=conserved hypothetical protein AC126778.8.31 19241 17428 mth2-32j21 01/13/05	0.561623	0.00131746	0.202164
Mtr.36076.1.S1_at	AJ846072 /FEA=mRNA /DEF=similar to UP|Q8H0I7 (Q8H0I7) Cytochrome P450, partial (19%)	-0.517933	0.00132389	0.202164
Mtr.33457.1.S1_s_at	BG451003 /FEA=mRNA /DEF=homologue to UP|Q84MZ5 (Q84MZ5) Galactinol synthase , partial (34%)	0.666277	0.00132891	0.202164
Mtr.40498.1.S1_at	TC107416 /FEA=mRNA /DEF=similar to PIR|E86432|E86432 T5I8.15 protein - Arabidopsis thaliana {Arabidopsis thaliana;} , partial (87%)	0.498672	0.001344	0.202164
Mtr.36378.1.S1_at	BF635526 /FEA=mRNA /DEF=UP|Q84UE1 (Q84UE1) Apyrase-like protein, partial (2%)	0.677261	0.00134669	0.202164
Mtr.40483.1.S1_at	TC107384 /FEA=mRNA /DEF=similar to GB|AAP21357.1|30102878|BT006549 At1g56300 {Arabidopsis thaliana;} , partial (37%)	-0.564394	0.0013557	0.202164
Mtr.39781.1.S1_at	TC105724 /FEA=mRNA /DEF=weakly similar to PIR|T49115|T49115 pectate lyase like protein - Arabidopsis thaliana {Arabidopsis thaliana;} , partial (35%)	-0.991422	0.00135756	0.202164
Msa.1625.1.S1_at	iMsa.1625 /TID=Msa.1625.1 /CNT=1 /FEA=mRNA /TIER=ConsEnd /STK=0 /NOTE=sequence(s) not in UniGene /DEF=	0.480697	0.00136023	0.202164
Mtr.42382.1.S1_at	TC111378 /FEA=mRNA /DEF=similar to UP|Q7XZC5 (Q7XZC5) Albumin 1 precursor, partial (32%)	-0.611425	0.00136133	0.202164
Mtr.43027.1.S1_at	TC94360 /FEA=mRNA /DEF=similar to UP|Q6ZYF1 (Q6ZYF1) Histone H1, partial (66%)	0.451617	0.00136392	0.202164
Mtr.33792.1.S1_at	BI269702 /FEA=mRNA /DEF=similar to PIR|S52967|S529 NADH2 dehydrogenase (ubiquinone) chain 5 - honeybee mitochondrion {Apis mellifera;}, partial (2%)	0.466008	0.00137901	0.202164
Mtr.37377.1.S1_at	TC100537 /FEA=mRNA /DEF=similar to UP|Q84WI7 (Q84WI7) Expressed protein, partial (20%)	0.53875	0.00138246	0.202164
Mtr.21983.1.S1_at	1577.m00039 /FEA=mRNA /DEF=AC124609.17 53091 53477 mth2-29b13	-0.481069	0.00138258	0.202164
Mtr.17199.1.S1_at	IMGAG|902.m00001 /FEA=mRNA /DEF=Thaumatin, pathogenesis-related AC137065.26.11 10060 9710 mth2-29h7 01/13/05	-0.559523	0.00138286	0.202164
Mtr.4935.1.S1_at	AW126073 /FEA=mRNA /DEF=weakly similar to UP|Q6QDB6 (Q6QDB6) UDP-glucose glucosyltransferase, partial (9%)	-1.12281	0.00139674	0.202735
Mtr.33457.1.S1_at	BG451003 /FEA=mRNA /DEF=homologue to UP|Q84MZ5 (Q84MZ5) Galactinol synthase , partial (34%)	0.718908	0.00139993	0.202735
Mtr.43513.1.S1_at	TC95498 /FEA=mRNA /DEF=similar to UP|Q8S902 (Q8S902) Syringolide-induced protein 19-1-5, partial (82%)	-0.49044	0.00141001	0.202735
Mtr.4987.1.S1_at	AW329566 /FEA=mRNA /DEF=weakly similar to UP|Q6VAB3 (Q6VAB3) UDP-glycosyltransferase 85A8, partial (15%)	0.456928	0.00141485	0.202735
Mtr.253.1.S1_at	1802.m00045 /FEA=mRNA /DEF=CR932963.1 77295 81200 mth2-115p22 weakly similar to UP|O81348 (O81348) Symbiotic ammonium transporter	-2.06372	0.00141929	0.202735
Mtr.42081.1.S1_at	TC110719 /FEA=mRNA /DEF=weakly similar to UP|Q8LA54 (Q8LA54) Nodulin-like protein, partial (28%)	0.463764	0.00143099	0.202735
Mtr.33394.1.S1_at	BG449181 /FEA=mRNA /DEF=similar to UP|Q9LQT4 (Q9LQT4) T4O12.3 (At1g75800/T4O12_2), partial (55%)	-0.502988	0.00144212	0.202735
Msa.1621.1.S1_at	iMsa.1621 /TID=Msa.1621.1 /CNT=1 /FEA=mRNA /TIER=ConsEnd /STK=0 /NOTE=sequence(s) not in UniGene /DEF=	0.543318	0.00144333	0.202735
Mtr.41872.1.S1_at	TC110285 /FEA=mRNA /DEF=weakly similar to UP|Q43383 (Q43383) 2A6 protein, partial (48%)	-0.661918	0.00145783	0.202735
Mtr.9580.1.S1_at	TC103771 /FEA=mRNA /DEF=similar to UP|Q9SWV4 (Q9SWV4) ER66 protein (Fragment), partial (56%)	-0.640193	0.00147238	0.202735
Mtr.32738.1.S1_s_at	BE319901 /FEA=mRNA /DEF=similar to UP|Q6XGZ9 (Q6XGZ9) Myo-inositol oxygenase, partial (35%)	0.781411	0.0014836	0.202735
Mtr.15345.1.S1_at	IMGAG|737.m00001 /FEA=mRNA /DEF=Multi antimicrobial extrusion protein MatE AC122162.32.1 3380 7851 mth2-16g15 01/13/05	-0.896779	0.00148701	0.202735
Mtr.11573.1.S1_at	TC110350 /FEA=mRNA /DEF=similar to UP|Q8L4G8 (Q8L4G8) C4-dicarboxylate transporter-like protein, partial (29%)	-0.610408	0.00148912	0.202735
Mtr.27103.1.S1_at	AW559611 /FEA=mRNA /DEF=	0.466079	0.00149219	0.202735
Mtr.31516.1.S1_s_at	AL368402 /FEA=mRNA /DEF=similar to UP|C7DB_LOTJA (O22307) Cytochrome P450 71D11 (Fragment) , partial (20%)	-0.424358	0.00150069	0.202735
Mtr.8870.1.S1_at	TC101652 /FEA=mRNA /DEF=similar to UP|Q9FH76 (Q9FH76) Cytochrome P450 monooxygenase (AT5g45340/K9E15_12), partial (31%)	-0.620704	0.00150128	0.202735
Mtr.24976.1.S1_at	1782.m00060 /FEA=mRNA /DEF=AC153125.6 109903 111482 mth2-74f16	-0.59	0.00151293	0.202735
Mtr.43028.1.S1_s_at	TC94361 /FEA=mRNA /DEF=similar to UP|Q6ZYF1 (Q6ZYF1) Histone H1, partial (60%)	0.543495	0.00151623	0.202735
Mtr.1648.1.S1_at	AW684903 /FEA=mRNA /DEF=	-0.472713	0.00152326	0.202735
Msa.1441.1.S1_at	iMsa.1441 /TID=Msa.1441.1 /CNT=1 /FEA=mRNA /TIER=ConsEnd /STK=0 /NOTE=sequence(s) not in UniGene /DEF=	-0.496137	0.00152633	0.202735
Mtr.43711.1.S1_at	TC95900 /FEA=mRNA /DEF=similar to UP|O04084 (O04084) Serine carboxypeptidase isolog; 30227-33069, partial (79%)	0.652101	0.00153085	0.202735
Mtr.20376.1.S1_at	IMGAG|1214.m00012 /FEA=mRNA /DEF=Major facilitator superfamily; General substrate transporter; Major facilitator superfamily MFS_1; Sugar transporter; Sugar transporter superfamily AC148482.10.121 85070 81392 mth2-36j11 01/13/05	0.431479	0.00154129	0.202735
Mtr.43703.1.S1_at	TC95886 /FEA=mRNA /DEF=similar to UP|Q7XZ08 (Q7XZ08) Galactinol synthase, partial (93%)	0.642134	0.00154185	0.202735
Mtr.9405.1.S1_at	TC103250 /FEA=mRNA /DEF=similar to UP|Q9CAD1 (Q9CAD1) GMP synthase; 61700-64653, partial (24%)	-0.538433	0.00154494	0.202735
Mtr.2338.1.S1_at	BG586778 /FEA=mRNA /DEF=weakly similar to UP|Q9FZ95 (Q9FZ95) F3H9.12 protein, partial (43%)	0.450645	0.00155403	0.202735
Mtr.3523.1.S1_at	AW774892 /FEA=mRNA /DEF=similar to UP|Q6R8G7 (Q6R8G7) PHO1-like protein, partial (4%)	-0.452586	0.00155697	0.202735
Mtr.21664.1.S1_at	IMGAG|1164.m00009 /FEA=mRNA /DEF=Na H-antiportor-related AC147364.7.81 39446 42550 mth2-68g24 01/13/05	0.511139	0.00157886	0.202735
Mtr.7380.1.S1_at	TC110898 /FEA=mRNA /DEF=	0.419149	0.00159048	0.202735
Mtr.12226.1.S1_at	TC94026 /FEA=mRNA /DEF=	-0.584724	0.00159256	0.202735
Mtr.40048.1.S1_at	TC106389 /FEA=mRNA /DEF=similar to UP|ARGD_YEAST (P18544) Acetylornithine aminotransferase, mitochondrial precursor (ACOAT) , partial (5%)	1.03872	0.00159534	0.202735
Mtr.1154.1.S1_at	1543.m00046 /FEA=mRNA /DEF=AC149038.2 94067 94423 mth2-29a5	-0.491982	0.00160099	0.202735
Mtr.40651.1.S1_at	TC107754 /FEA=mRNA /DEF=similar to UP|Q944L1 (Q944L1) At1g70780/F5A18_4, partial (64%)	-0.776293	0.00160839	0.202735
Mtr.31246.1.S1_at	AJ501158 /FEA=mRNA /DEF=similar to UP|Q9FL47 (Q9FL47) Gb|AAD20416.1, partial (23%)	-0.579437	0.00160846	0.202735
Mtr.43833.1.S1_at	TC96134 /FEA=mRNA /DEF=weakly similar to PIR|G96668|G96668 protein F1N19.7 [imported] - Arabidopsis thaliana {Arabidopsis thaliana;} , partial (29%)	-0.412562	0.00160993	0.202735
Mtr.39139.1.S1_at	TC104268 /FEA=mRNA /DEF=similar to UP|Q9M7D9 (Q9M7D9) Pathogenesis-related protein 4A, partial (85%)	0.562809	0.00161161	0.202735
Mtr.15531.1.S1_at	IMGAG|745.m00007 /FEA=mRNA /DEF=Disease resistance protein; TIR; NB-ARC; Leucine-rich repeat; AAA ATPase AC122722.6.71 32703 29125 mth1-3f12 01/13/05	-0.457148	0.00161233	0.202735
Mtr.44178.1.S1_at	TC96844 /FEA=mRNA /DEF=similar to UP|Q9FL28 (Q9FL28) Receptor protein kinase, partial (14%)	-0.759753	0.00161694	0.202735
Mtr.38805.1.S1_at	TC103571 /FEA=mRNA /DEF=similar to PIR|T49209|T49209 leucoanthocyanidin dioxygenase-like protein - Arabidopsis thaliana {Arabidopsis thaliana;} , partial (36%)	-0.639039	0.00162141	0.202735
Mtr.43507.1.S1_at	TC95489 /FEA=mRNA /DEF=similar to UP|O22443 (O22443) Seed coat peroxidase precursor , partial (90%)	0.584654	0.0016267	0.202735
Mtr.44072.1.S1_at	TC96640 /FEA=mRNA /DEF=similar to UP|Q43105 (Q43105) Cellulase , partial (78%)	0.487809	0.00163521	0.202735
Mtr.12168.1.S1_at	TC112397 /FEA=mRNA /DEF=weakly similar to UP|Q70EW1 (Q70EW1) Diamine oxidase (Copper amino oxidase) , partial (18%)	-0.547805	0.00163643	0.202735
Mtr.44131.1.S1_at	TC96757 /FEA=mRNA /DEF=similar to UP|Q8L7W2 (Q8L7W2) AT5g47240/MQL5_10, partial (30%)	-0.775191	0.00165598	0.202735
Mtr.31246.1.S1_s_at	AJ501158 /FEA=mRNA /DEF=similar to UP|Q9FL47 (Q9FL47) Gb|AAD20416.1, partial (23%)	-1.04128	0.00165836	0.202735
Mtr.12632.1.S1_at	TC95424 /FEA=mRNA /DEF=UP|Q6WNQ9 (Q6WNQ9) Isoflavone 3'-hydroxylase (Fragment), complete	0.565495	0.00165847	0.202735
Mtr.33914.1.S1_at	BI273162 /FEA=mRNA /DEF=similar to GB|AAD45425.1|5579094|AF100955 gibberellin 2-oxidase {Pisum sativum;} , partial (32%)	0.78778	0.00166446	0.202735
Mtr.6986.1.S1_at	CX532998 /FEA=mRNA /DEF=	0.765021	0.00166621	0.202735
Mtr.13772.1.S1_at	TC99129 /FEA=mRNA /DEF=UP|Q9FUG9 (Q9FUG9) Knotted class I homeodomain KNOX, complete	0.528335	0.00167735	0.202735
Mtr.2157.1.S1_s_at	BF646703 /FEA=mRNA /DEF=	-0.625001	0.00168021	0.202735
Mtr.20962.1.S1_at	IMGAG|1135.m00018 /FEA=mRNA /DEF=E-class P450, group I; Cytochrome P450 AC146777.27.171 76685 79010 mth2-173c10 01/13/05	0.409513	0.00171151	0.202735
Mtr.40706.1.S1_s_at	TC107880 /FEA=mRNA /DEF=similar to UP|Q84UT2 (Q84UT2) ADP-glucose pyrophosphorylase large subunit PvAGPL1 , partial (73%)	0.66966	0.0017299	0.202735
Mtr.9517.1.S1_at	TC103577 /FEA=mRNA /DEF=weakly similar to UP|CP78_PINRA (O65012) Cytochrome P450 78A4 , partial (17%)	-1.08644	0.0017419	0.202735
Mtr.26339.1.S1_at	1504.m00047 /FEA=mRNA /DEF=AC154867.1 70869 69410 mte1-6j20 weakly similar to UP|Q8GW98 (Q8GW98) Hypothetical protein At2g34670	-0.75106	0.00174502	0.202735
Mtr.49921.1.S1_at	IMGAG|1087.m00021 /FEA=mRNA /DEF=Cytochrome P450; E-class P450, group I AC146342.5.201 97888 92577 mth2-10o20 01/13/05	0.698602	0.00174816	0.202735
Mtr.44412.1.S1_at	TC97316 /FEA=mRNA /DEF=	-0.841368	0.00175047	0.202735
Mtr.8666.1.S1_s_at	TC100959 /FEA=mRNA /DEF=	-0.561193	0.00175071	0.202735
Mtr.41073.1.S1_at	TC108662 /FEA=mRNA /DEF=similar to UP|Q9LXB5 (Q9LXB5) FPF1 protein-like (At5g10630), partial (89%)	0.834352	0.00175143	0.202735
Mtr.47490.1.S1_s_at	1660.m00069 /FEA=mRNA /DEF=AC145061.22 119762 116573 mth2-6a18 weakly similar to UP|C7D9_SOYBN (O81971) Cytochrome P450 71D9 (EC 1.14.-.-) (P450 CP3)	0.513689	0.00175414	0.202735
Mtr.35449.1.S1_s_at	TC103038 /FEA=mRNA /DEF=	0.507192	0.00175758	0.202735
Mtr.38220.1.S1_at	TC102316 /FEA=mRNA /DEF=weakly similar to UP|PE69_ARATH (Q96511) Peroxidase 69 precursor (Atperox P69) (ATP3a) , partial (37%)	-0.474375	0.00175891	0.202735
Mtr.9866.1.S1_at	TC104667 /FEA=mRNA /DEF=weakly similar to UP|Q9FRS6 (Q9FRS6) F22O13.7, partial (27%)	0.439742	0.00176237	0.202735
Mtr.42488.1.S1_at	TC111672 /FEA=mRNA /DEF=similar to UP|Q9FF12 (Q9FF12) Dimethylaniline monooxygenase-like protein, partial (47%)	-0.476276	0.00176394	0.202735
Mtr.39580.1.S1_at	TC105180 /FEA=mRNA /DEF=similar to UP|Q9M0G7 (Q9M0G7) Receptor protein kinase-like protein , partial (25%)	0.440275	0.00176813	0.202735
Mtr.32195.1.S1_at	AW684465 /FEA=mRNA /DEF=similar to UP|Q9FHJ8 (Q9FHJ8) Urea active transporter-like protein, partial (14%)	0.452442	0.00177723	0.202735
Mtr.4076.1.S1_s_at	CA921764 /FEA=mRNA /DEF=weakly similar to UP|O24249 (O24249) Methyltransferase, partial (10%)	0.439841	0.00178081	0.202735
Mtr.11073.1.S1_at	TC108796 /FEA=mRNA /DEF=similar to UP|Q6RVV4 (Q6RVV4) Short-chain dehydrogenase Tic32, partial (72%)	0.46132	0.00178593	0.202735
Mtr.43026.1.S1_at	TC94359 /FEA=mRNA /DEF=similar to UP|Q6ZYF1 (Q6ZYF1) Histone H1, partial (68%)	0.471247	0.00178755	0.202735
Mtr.42371.1.S1_at	TC111336 /FEA=mRNA /DEF=	0.777044	0.0017877	0.202735
Mtr.10395.1.S1_at	TC106625 /FEA=mRNA /DEF=	-0.489749	0.00178848	0.202735
Mtr.15261.1.S1_s_at	IMGAG|734.m00006 /FEA=mRNA /DEF=Curculin-like (mannose-binding) lectin AC121246.25.51 36172 37482 mth2-35m8 01/13/05	0.55516	0.00179023	0.202735
Mtr.27533.1.S1_s_at	BE204203 /FEA=mRNA /DEF=	0.501764	0.00180285	0.202735
Mtr.8820.1.S1_at	TC101485 /FEA=mRNA /DEF=similar to UP|O49459 (O49459) Predicted protein, partial (57%)	0.471435	0.00180728	0.202735
Mtr.20618.1.S1_s_at	IMGAG|1224.m00010 /FEA=mRNA /DEF=Transferase AC148816.3.91 48327 49727 mth2-16i24 01/13/05	0.758661	0.00180845	0.202735
Mtr.26881.1.S1_s_at	AL365936 /FEA=mRNA /DEF=	-0.610987	0.00181209	0.202735
Mtr.15281.1.S1_at	IMGAG|781.m00001 /FEA=mRNA /DEF=Transferase AC125389.32.1 1208 2641 mth2-12a18 01/13/05	-0.963489	0.001816	0.202735
Mtr.17372.1.S1_at	IMGAG|997.m00005 /FEA=mRNA /DEF=TGF-beta receptor, type I/II extracellular region AC141109.13.51 27141 22516 mth2-16p3 01/13/05	0.781108	0.00181651	0.202735
Mtr.5851.1.S1_at	BG449311 /FEA=mRNA /DEF=similar to UP|Q940G9 (Q940G9) Periaxin-like protein, partial (28%)	0.452396	0.00182128	0.202735
Mtr.8468.1.S1_at	TC100290 /FEA=mRNA /DEF=similar to UP|CYSL_CAPAN (P31300) Cysteine synthase, chloroplast precursor (O-acetylserine sulfhydrylase) (O-acetylserine (Thiol)-lyase) (CSase B) (CS-B) (OAS-TL B) , partial (31%)	0.491011	0.00182257	0.202735
Mtr.10882.1.S1_at	TC108213 /FEA=mRNA /DEF=	0.511298	0.00182474	0.202735
Mtr.39824.1.S1_at	TC105822 /FEA=mRNA /DEF=similar to UP|Q6K4N7 (Q6K4N7) Amino acid transporter-like, partial (22%)	0.608595	0.00182714	0.202735
Mtr.13860.1.S1_at	TC99404 /FEA=mRNA /DEF=weakly similar to UP|WIS1_SCHPO (P33886) Protein kinase wis1 (Protein kinase sty2) , partial (3%)	0.463412	0.00183054	0.202735
Mtr.7556.1.S1_at	TC99463 /FEA=mRNA /DEF=homologue to UP|O23112 (O23112) AP2 domain containing protein RAP2.11 (Fragment), partial (5%)	-0.84278	0.00185803	0.20486
Mtr.41020.1.S1_at	TC108558 /FEA=mRNA /DEF=weakly similar to UP|Q84KK5 (Q84KK5) S-adenosyl-L-methionine: daidzein 7-0-methyltransferase, partial (84%)	0.529554	0.00186213	0.20486
Mtr.35335.1.S1_s_at	CX550152 /FEA=mRNA /DEF=similar to UP|Q9FQE6 (Q9FQE6) Glutathione S-transferase GST 12 , partial (32%)	0.49265	0.00187057	0.20486
Mtr.46870.1.S1_at	1721.m00025 /FEA=mRNA /DEF=AC149580.15 18018 21534 mth2-123f14 similar to UP|LOX1_LENCU (P38414) Lipoxygenase (EC 1.13.11.12)	-0.431155	0.00187472	0.20486
Mtr.29574.1.S1_at	TC111459 /FEA=mRNA /DEF=	-0.556481	0.00187775	0.20486
Mtr.37893.1.S1_s_at	TC101651 /FEA=mRNA /DEF=similar to GB|BAD16629.1|46401564|AB122149 cytochrome P450 monooxygenase {Arabidopsis thaliana;} , partial (88%)	-0.61012	0.00188579	0.205038
Mtr.12974.1.S1_at	TC96545 /FEA=mRNA /DEF=similar to UP|Q5VQX1 (Q5VQX1) Thylakoid lumenal 20 kDa protein-like, partial (72%)	0.432777	0.00190946	0.205038
Mtr.13640.1.S1_at	TC98639 /FEA=mRNA /DEF=similar to UP|Q9FF12 (Q9FF12) Dimethylaniline monooxygenase-like protein, partial (40%)	-0.415291	0.00190958	0.205038
Msa.2989.1.S1_at	iMsa.2989 /TID=Msa.2989.1 /CNT=1 /FEA=mRNA /TIER=ConsEnd /STK=0 /NOTE=sequence(s) not in UniGene /DEF=	0.551017	0.00191162	0.205038
Mtr.25966.1.S1_at	1473.m00046 /FEA=mRNA /DEF=AC149809.10 47005 49002 mth2-154h8	0.587959	0.00191602	0.205038
Mtr.19280.1.S1_at	IMGAG|1077.m00001 /FEA=mRNA /DEF=Multi antimicrobial extrusion protein MatE AC145330.19.1 4051 8693 mth2-17l1 01/13/05	0.764166	0.00191736	0.205038
Msa.2722.1.S1_at	iMsa.2722 /TID=Msa.2722.1 /CNT=1 /FEA=mRNA /TIER=ConsEnd /STK=0 /NOTE=sequence(s) not in UniGene /DEF=	-0.692016	0.00191865	0.205038
Mtr.29577.1.S1_at	TC111733 /FEA=mRNA /DEF=	-0.663285	0.00194517	0.205655
Mtr.1406.1.S1_at	AL370492 /FEA=mRNA /DEF=	-0.505212	0.00194943	0.205655
Mtr.44580.1.S1_at	TC97649 /FEA=mRNA /DEF=	-0.601549	0.0019535	0.205655
Mtr.40490.1.S1_at	TC107398 /FEA=mRNA /DEF=weakly similar to UP|Q9FUU9 (Q9FUU9) Leaf senescence-associated receptor-like protein kinase, partial (17%)	-0.546192	0.00195423	0.205655
Mtr.4590.1.S1_at	AL368403 /FEA=mRNA /DEF=similar to UP|Q6PLI7 (Q6PLI7) Cytochrome P450, partial (5%)	-0.442941	0.00195587	0.205655
Mtr.9592.1.S1_at	TC103795 /FEA=mRNA /DEF=similar to PIR|T52370|T52370 homeobox protein HAT7 [imported] - Arabidopsis thaliana {Arabidopsis thaliana;} , partial (45%)	0.407148	0.00195819	0.205655
Mtr.33915.1.S1_at	BI273168 /FEA=mRNA /DEF=homologue to UP|Q6GX80 (Q6GX80) Beta-carotene hydroxylase (Fragment), partial (30%)	0.419813	0.00197717	0.207053
Mtr.22967.1.S1_at	1641.m00044 /FEA=mRNA /DEF=AC140068.16 75932 76393 mth2-15l24	-0.624185	0.00200101	0.207742
Mtr.49920.1.S1_s_at	IMGAG|1087.m00022 /FEA=mRNA /DEF=E-class P450, group I; Cytochrome P450 AC146342.5.211 103680 99919 mth2-10o20 01/13/05	0.68703	0.00200386	0.207742
Mtr.4639.1.S1_at	AL371806 /FEA=mRNA /DEF=similar to UP|O81120 (O81120) Nodule-specific protein Nlj70, partial (16%)	0.470834	0.00201261	0.207742
Mtr.38254.1.S1_at	TC102384 /FEA=mRNA /DEF=similar to UP|Q5ZCB9 (Q5ZCB9) Ubiquitin-conjugating enzyme-like, partial (20%)	-0.41736	0.00201481	0.207742
Msa.2567.1.S1_at	iMsa.2567 /TID=Msa.2567.1 /CNT=1 /FEA=mRNA /TIER=ConsEnd /STK=0 /NOTE=sequence(s) not in UniGene /DEF=	0.394092	0.00201522	0.207742
Mtr.20976.1.S1_at	IMGAG|1137.m00001 /FEA=mRNA /DEF=Pollen allergen/expansin, C-terminal; Barwin-related endoglucanase; Expansin 45, endoglucanase-like; Expansin/Lol pI AC146790.16.11 5656 7315 mth2-123b21 01/13/05	0.462295	0.00202386	0.207742
Mtr.42268.1.S1_at	TC111095 /FEA=mRNA /DEF=weakly similar to UP|MIOX_PIG (Q8WN98) Inositol oxygenase (Myo-inositol oxygenase) (Aldehyde reductase-like 6) , partial (49%)	0.648842	0.00202994	0.207742
Mtr.12316.1.S1_at	TC94363 /FEA=mRNA /DEF=similar to UP|GTX6_SOYBN (P32110) Probable glutathione S-transferase (Heat shock protein 26A) (G2-4) , complete	0.434041	0.00203313	0.207742
Mtr.8611.1.S1_at	TC100797 /FEA=mRNA /DEF=weakly similar to UP|Q05929 (Q05929) EDGP precursor (Fragment), partial (17%)	0.440991	0.0020349	0.207742
Mtr.37058.1.S1_at	TC111458 /FEA=mRNA /DEF=similar to UP|Q6QI07 (Q6QI07) LRRGT00202, partial (11%)	0.758702	0.0020569	0.209402
Mtr.43282.1.S1_at	TC94971 /FEA=mRNA /DEF=similar to UP|Q84KK6 (Q84KK6) S-adenosyl-L-methionine: 2,7,4'-trihydroxyisoflavanone 4'-O-methyltransferase, partial (97%)	-2.41391	0.00206853	0.209527
Mtr.31928.1.S1_at	AL385774 /FEA=mRNA /DEF=similar to UP|PE25_ARATH (O80822) Peroxidase 25 precursor (Atperox P25) , partial (36%)	-0.438233	0.00206958	0.209527
Mtr.2667.1.S1_at	BM779752 /FEA=mRNA /DEF=	-0.425917	0.0020853	0.210535
Mtr.46949.1.S1_at	1712.m00048 /FEA=mRNA /DEF=AC148821.1 68178 63841 mth2-80k8 weakly similar to UP|Q8LRI8 (Q8LRI8) OSJNBa0016I09.13 protein	-0.826174	0.00210518	0.211957
Mtr.13865.1.S1_at	TC99424 /FEA=mRNA /DEF=	0.702277	0.00212455	0.212844
Mtr.22664.1.S1_at	1621.m00039 /FEA=mRNA /DEF=AC137546.26 34856 34311 mth2-24g3 weakly similar to UP|Q9FQZ6 (Q9FQZ6) Avr9/Cf-9 rapidly elicited protein 146	0.423392	0.00212564	0.212844
Mtr.7449.1.S1_at	TC112323 /FEA=mRNA /DEF=weakly similar to UP|Q9FLN0 (Q9FLN0) GDSL-motif lipase/hydrolase-like protein, partial (20%)	0.491779	0.00213842	0.213249
Mtr.1702.1.S1_at	AW773904 /FEA=mRNA /DEF=weakly similar to UP|Q9FKQ1 (Q9FKQ1) Emb|CAB89401.1 (AT5g65380/MNA5_11), partial (22%)	-0.530979	0.00214279	0.213249
Mtr.42733.1.S1_at	TC112283 /FEA=mRNA /DEF=similar to UP|O15586 (O15586) Histone H1 (Fragment), partial (14%)	0.480576	0.0021472	0.213249
Mtr.52132.1.S1_x_at	IMGAG|733.m00017 /FEA=mRNA /DEF=hypothetical protein AC121245.16.171 110323 110667 mth2-33g3 01/13/05	0.474822	0.00216028	0.213967
Mtr.37773.1.S1_at	TC101387 /FEA=mRNA /DEF=weakly similar to UP|Q9FLN0 (Q9FLN0) GDSL-motif lipase/hydrolase-like protein, partial (40%)	-0.816741	0.00217355	0.2147
Mtr.16941.1.S1_at	IMGAG|890.m00012 /FEA=mRNA /DEF=UDP-glucuronosyl/UDP-glucosyltransferase AC136449.21.111 35191 33755 mth2-11k13 01/13/05	-0.589808	0.00219115	0.215568
Mtr.5024.1.S1_at	AW585202 /FEA=mRNA /DEF=homologue to UP|Q8H6X2 (Q8H6X2) BHLH transcriptional regulator, partial (11%)	-0.92524	0.00219414	0.215568
Mtr.3593.1.S1_at	BE941228 /FEA=mRNA /DEF=similar to UP|Q9FJD6 (Q9FJD6) Respiratory burst oxidase protein, partial (6%)	-0.489454	0.00220171	0.215732
Mtr.31645.1.S1_at	AL373660 /FEA=mRNA /DEF=homologue to UP|Q8W156 (Q8W156) Deoxycytidine deaminase, partial (13%)	1.51037	0.00221311	0.216221
Mtr.40684.1.S1_at	TC107840 /FEA=mRNA /DEF=weakly similar to UP|Q9LRQ7 (Q9LRQ7) Anthocyanin 5-aromatic acyltransferase/benzoyltransferase-like protein, partial (21%)	-0.4777	0.00221853	0.216221
Mtr.43146.1.S1_at	TC94646 /FEA=mRNA /DEF=similar to UP|BCA2_ARATH (Q9M439) Branched-chain-amino-acid aminotransferase 2, chloroplast precursor (Atbcat-2) , partial (86%)	0.490829	0.00223556	0.216949
Msa.1821.1.S1_at	iMsa.1821 /TID=Msa.1821.1 /CNT=1 /FEA=mRNA /TIER=ConsEnd /STK=0 /NOTE=sequence(s) not in UniGene /DEF=	0.483952	0.00223788	0.216949
Mtr.27575.1.S1_at	BE205238 /FEA=mRNA /DEF=similar to UP|Q852P5 (Q852P5) Nitrate transporter, partial (28%)	-0.651314	0.00224652	0.217211
Mtr.20618.1.S1_at	IMGAG|1224.m00010 /FEA=mRNA /DEF=Transferase AC148816.3.91 48327 49727 mth2-16i24 01/13/05	0.627193	0.0022546	0.217417
Mtr.24740.1.S1_x_at	1763.m00055 /FEA=mRNA /DEF=AC152421.6 111212 110154 mth2-7h20 weakly similar to UP|Q8LND1 (Q8LND1) Putative transposable element	0.382027	0.00228402	0.219675
Mtr.32088.1.S1_s_at	AW288014 /FEA=mRNA /DEF=	0.476276	0.00229778	0.220418
Msa.1669.1.S1_at	iMsa.1669 /TID=Msa.1669.1 /CNT=1 /FEA=mRNA /TIER=ConsEnd /STK=0 /NOTE=sequence(s) not in UniGene /DEF=	-0.390563	0.00230645	0.220671
Mtr.18715.1.S1_at	IMGAG|961.m00009 /FEA=mRNA /DEF=Leucine-rich repeat; Protein kinase; Leucine-rich repeat, plant specific; Leucine-rich repeat, typical subtype; Leucine-rich repeat, cysteine-containing type; Serine/threonine protein kinase; Tyrosine protein kinase; Tyrosine protein kinase, active site; AC139747.15.91 46009 42561 mth2-9j10 01/13/05	0.788366	0.00231319	0.220738
Mtr.35826.1.S1_at	TC96605 /FEA=mRNA /DEF=weakly similar to GB|AAR24673.1|38603856|BT010895 At5g62200 {Arabidopsis thaliana;} , partial (38%)	0.389292	0.00232665	0.221254
Mtr.40277.1.S1_x_at	TC106940 /FEA=mRNA /DEF=homologue to UP|Q84QI4 (Q84QI4) Isoflavone synthase, partial (28%)	0.412922	0.00233754	0.221254
Mtr.880.1.S1_s_at	1494.m00044 /FEA=mRNA /DEF=AC151824.10 89921 91914 mth2-45n18	-0.384895	0.0023401	0.221254
Mtr.45531.1.S1_at	TC99863 /FEA=mRNA /DEF=	0.644716	0.00234342	0.221254
Mtr.32372.1.S1_at	AW689585 /FEA=mRNA /DEF=weakly similar to UP|LXD1_PHOLE (P21309) Acyl transferase (ACT) (Myristoyl-ACP-specific thioesterase) (C14ACP-TE) , partial (6%)	0.39173	0.00236837	0.221254
Mtr.31754.1.S1_x_at	AL378735 /FEA=mRNA /DEF=similar to UP|Q7XZD0 (Q7XZD0) Isoflavonoid glucosyltransferase, partial (12%)	-1.30257	0.00236909	0.221254
Mtr.41900.1.S1_at	TC110333 /FEA=mRNA /DEF=	-0.804055	0.00237219	0.221254
Mtr.43797.1.S1_at	TC96075 /FEA=mRNA /DEF=	0.418871	0.0023785	0.221254
Mtr.11256.1.S1_at	TC109362 /FEA=mRNA /DEF=	-0.493764	0.00238176	0.221254
Mtr.38883.1.S1_at	TC103730 /FEA=mRNA /DEF=homologue to GB|AAD45425.1|5579094|AF100955 gibberellin 2-oxidase {Pisum sativum;} , partial (42%)	0.786237	0.00238201	0.221254
Mtr.5655.1.S1_s_at	BF641733 /FEA=mRNA /DEF=similar to UP|Q84UT2 (Q84UT2) ADP-glucose pyrophosphorylase large subunit PvAGPL1 , partial (16%)	0.656197	0.00238549	0.221254
Mtr.49924.1.S1_s_at	IMGAG|1087.m00018 /FEA=mRNA /DEF=Cytochrome P450; Protein kinase AC146342.5.171 82153 81454 mth2-10o20 01/13/05	0.387162	0.0023934	0.221254
Mtr.19586.1.S1_at	IMGAG|1186.m00014 /FEA=mRNA /DEF=Ankyrin; BTB/POZ AC147961.3.131 61227 58417 mth2-39i23 01/13/05	-0.490255	0.00239731	0.221254
Mtr.3323.1.S1_at	AJ846308 /FEA=mRNA /DEF=	-0.672031	0.00241176	0.222028
Mtr.13555.1.S1_at	TC98382 /FEA=mRNA /DEF=	-0.39596	0.0024225	0.222411
Mtr.31257.1.S1_at	AJ501352 /FEA=mRNA /DEF=weakly similar to UP|Q9FFJ7 (Q9FFJ7) Similarity to C3HC4-type RING zinc finger protein, partial (19%)	0.460453	0.00243483	0.222411
Mtr.50760.1.S1_at	IMGAG|1040.m00014 /FEA=mRNA /DEF=hypothetical protein AC144517.7.131 55872 56240 mth2-13k17 01/13/05	0.428357	0.00244354	0.222411
Mtr.10013.1.S1_at	TC105250 /FEA=mRNA /DEF=weakly similar to UP|Q9FLU4 (Q9FLU4) Arabidopsis thaliana genomic DNA, chromosome 5, TAC clone:K18P6 (At5g24600), partial (66%)	-0.402604	0.00244695	0.222411
Mtr.232.1.S1_at	1775.m00032 /FEA=mRNA /DEF=AC152921.4 33430 32786 mth2-102h2	0.401763	0.00245384	0.222411
Mtr.31923.1.S1_at	AL385713 /FEA=mRNA /DEF=similar to UP|Q700B1 (Q700B1) Non-cyanogenic beta-glucosidase , partial (16%)	0.439612	0.00245748	0.222411
Mtr.3273.1.S1_at	TC96651 /FEA=mRNA /DEF=	-0.389336	0.00245852	0.222411
Mtr.19134.1.S1_at	IMGAG|1067.m00013 /FEA=mRNA /DEF=Protein of unknown function DUF706 AC144766.18.131 58794 60763 mth2-17c2 01/13/05	0.786921	0.00247814	0.223632
Mtr.35178.1.S1_at	CX535051 /FEA=mRNA /DEF=similar to PIR|A86347|A86347 branched-chain alpha keto-acid dehydrogenase E1-alpha subunit [imported] - Arabidopsis thaliana {Arabidopsis thaliana;} , partial (31%)	0.830594	0.00250742	0.224749
Mtr.49400.1.S1_at	IMGAG|944.m00007 /FEA=mRNA /DEF=Auxin responsive SAUR protein AC138453.8.61 44641 44324 mth2-20m14 01/13/05	0.511388	0.00250909	0.224749
Mtr.7142.1.S1_at	CX549856 /FEA=mRNA /DEF=similar to GB|AAC49085.1|862650|ATU20193 MADS-box protein AGL12 {Arabidopsis thaliana;} , partial (75%)	-0.428143	0.00251246	0.224749
Mtr.3793.1.S1_at	BG644855 /FEA=mRNA /DEF=	-0.435021	0.00251805	0.224749
Mtr.28492.1.S1_at	BG646905 /FEA=mRNA /DEF=weakly similar to UP|Q8L4G8 (Q8L4G8) C4-dicarboxylate transporter-like protein, partial (12%)	-0.441167	0.00252913	0.224749
Mtr.42410.1.S1_at	TC111464 /FEA=mRNA /DEF=weakly similar to UP|Q8LBH3 (Q8LBH3) Nodulin-like protein, partial (7%)	-0.410907	0.00253088	0.224749
Mtr.50349.1.S1_at	IMGAG|1066.m00009 /FEA=mRNA /DEF=Glycoside hydrolase, family 28; Parallel beta-helix repeat; Pectin lyase-like AC144760.27.81 36288 32644 mth2-8p15 01/13/05	0.683287	0.00253357	0.224749
Mtr.32629.1.S1_s_at	AW777075 /FEA=mRNA /DEF=similar to UP|O81927 (O81927) Thaumatin-like protein PR-5a precursor, partial (24%)	0.828491	0.00254336	0.224749
Mtr.40263.1.S1_at	TC106906 /FEA=mRNA /DEF=similar to UP|Q05680 (Q05680) Auxin-responsive GH3 product, partial (95%)	1.6397	0.00254586	0.224749
Mtr.11080.1.S1_s_at	TC108818 /FEA=mRNA /DEF=similar to UP|GTX6_SOYBN (P32110) Probable glutathione S-transferase (Heat shock protein 26A) (G2-4) , partial (79%)	0.503771	0.00256488	0.225745
Mtr.49764.1.S1_at	IMGAG|1199.m00004 /FEA=mRNA /DEF=Auxin Efflux Carrier AC148289.2.31 9770 12072 mth2-36p20 01/13/05	-1.12142	0.00257188	0.225745
Mtr.18420.1.S1_at	IMGAG|1031.m00012 /FEA=mRNA /DEF=Adenylate cyclase AC144477.16.111 64945 64337 mth2-6k4 01/13/05	-0.529983	0.00258422	0.225745
Mtr.23387.1.S1_at	1670.m00052 /FEA=mRNA /DEF=AC146307.18 81668 81189 mth2-9p17 homologue to UP|HS12_MEDSA (P27880) 18.2 kDa class I heat shock protein	-0.443497	0.00258456	0.225745
Mtr.41149.1.S1_at	TC108817 /FEA=mRNA /DEF=similar to UP|Q9FQE7 (Q9FQE7) Glutathione S-transferase GST 11 , partial (78%)	0.504003	0.00259514	0.225745
Mtr.6489.1.S1_at	BQ146269 /FEA=mRNA /DEF=weakly similar to UP|Q9FQE3 (Q9FQE3) Glutathione S-transferase GST 15 (Fragment) , partial (48%)	0.581434	0.00260356	0.225745
Mtr.5369.1.S1_at	BE318511 /FEA=mRNA /DEF=similar to UP|Q852P7 (Q852P7) Nitrate transporter, partial (25%)	-0.693111	0.00260679	0.225745
Mtr.27493.1.S1_at	BE202984 /FEA=mRNA /DEF=weakly similar to UP|Q9SYL1 (Q9SYL1) F3F20.15 protein, partial (6%)	-0.480562	0.00260694	0.225745
Msa.1337.1.S1_at	iMsa.1337 /TID=Msa.1337.1 /CNT=1 /FEA=mRNA /TIER=ConsEnd /STK=0 /NOTE=sequence(s) not in UniGene /DEF=	0.46475	0.00261273	0.225745
Mtr.10502.1.S1_at	TC106974 /FEA=mRNA /DEF=weakly similar to UP|GTXA_TOBAC (P25317) Probable glutathione S-transferase parA (Auxin-regulated protein parA) (STR246C protein) , partial (93%)	0.417841	0.00264043	0.2276
Mtr.11414.1.S1_at	TC109879 /FEA=mRNA /DEF=similar to UP|Q5Z9S8 (Q5Z9S8) PDR-like ABC transporter, partial (22%)	-0.510099	0.00265007	0.227774
Mtr.42895.1.S1_at	TC94052 /FEA=mRNA /DEF=	-0.43422	0.00265492	0.227774
Mtr.38931.1.S1_at	TC103857 /FEA=mRNA /DEF=similar to UP|Q9AT29 (Q9AT29) BZip transcription factor, partial (68%)	1.58673	0.0026616	0.227813
Mtr.50038.1.S1_at	IMGAG|1081.m00012 /FEA=mRNA /DEF=No apical meristem (NAM) protein AC145753.1.111 58412 57068 MTABa0058M19 01/13/05	1.26214	0.00267088	0.228034
Mtr.48827.1.S1_at	IMGAG|1149.m00010 /FEA=mRNA /DEF=Phenazine biosynthesis PhzC/PhzF protein AC146865.11.91 51064 48034 mth2-36m14 01/13/05	-0.60353	0.00269521	0.228034
Mtr.41019.1.S1_at	TC108557 /FEA=mRNA /DEF=similar to UP|Q39449 (Q39449) Specific tissue protein 1, partial (93%)	0.646583	0.00271065	0.228034
Mtr.37527.1.S1_at	TC100854 /FEA=mRNA /DEF=similar to UP|Q40473 (Q40473) PS60 protein precursor, partial (95%)	-0.50096	0.00271442	0.228034
Msa.1414.1.S1_at	iMsa.1414 /TID=Msa.1414.1 /CNT=1 /FEA=mRNA /TIER=ConsEnd /STK=0 /NOTE=sequence(s) not in UniGene /DEF=	-0.403562	0.00271464	0.228034
Mtr.51650.1.S1_at	IMGAG|905.m00002 /FEA=mRNA /DEF=Cytochrome P450; E-class P450, group I AC137079.9.11 6555 4841 mth2-27d17 01/13/05	-3.04168	0.00271589	0.228034
Mtr.12322.1.S1_at	TC94373 /FEA=mRNA /DEF=similar to UP|Q64EX4 (Q64EX4) MtN19-like protein, partial (97%)	0.391728	0.00272327	0.228034
Mtr.42909.1.S1_at	TC94098 /FEA=mRNA /DEF=	0.589853	0.00273439	0.228034
Mtr.6654.1.S1_at	BQ155246 /FEA=mRNA /DEF=	-0.589611	0.00274033	0.228034
Mtr.42966.1.S1_at	TC94217 /FEA=mRNA /DEF=similar to UP|DRR3_PEA (P14710) Disease resistance response protein Pi49 (PR10), complete	-0.429928	0.00275768	0.228034
Mtr.29849.1.S1_at	AW287889 /FEA=mRNA /DEF=	-1.11353	0.00275959	0.228034
Mtr.24048.1.S1_at	1710.m00065 /FEA=mRNA /DEF=AC148654.1 107688 107365 mte1-28b7	0.404493	0.00276	0.228034
Mtr.49754.1.S1_at	IMGAG|1199.m00017 /FEA=mRNA /DEF=Wiscott-Aldrich syndrome, C-terminal; PAK-box/P21-Rho-binding AC148289.2.161 78410 80174 mth2-36p20 01/13/05	0.377664	0.00276247	0.228034
Mtr.49601.1.S1_at	IMGAG|1102.m00025 /FEA=mRNA /DEF=Cytochrome P450; E-class P450, group I AC146573.21.241 120579 123207 mth2-145j1 01/13/05	-0.393544	0.00276785	0.228034
Mtr.41362.1.S1_at	TC109227 /FEA=mRNA /DEF=similar to PIR|S61505|S61505 glycogen(starch) synthase isoform II precursor - garden pea {Pisum sativum;} , partial (17%)	-1.21449	0.002768	0.228034
Mtr.19408.1.S1_at	IMGAG|982.m00013 /FEA=mRNA /DEF=hypothetical protein AC140550.31.131 32902 32432 mth2-54a24 01/13/05	0.376698	0.00277904	0.228034
Mtr.3402.1.S1_at	AL388520 /FEA=mRNA /DEF=	0.400293	0.00277996	0.228034
Mtr.10995.1.S1_at	TC108544 /FEA=mRNA /DEF=similar to GB|AAK20121.1|13432090|AY028368 golden2-like protein 2 {Arabidopsis thaliana;} , partial (22%)	-0.384159	0.00278098	0.228034
Mtr.25211.1.S1_s_at	1798.m00032 /FEA=mRNA /DEF=CR932959.1 64780 66815 mte1-55f11 UP|Q40372 (Q40372) Peroxidase precursor	-0.581239	0.00278273	0.228034
Mtr.41931.1.S1_at	TC110396 /FEA=mRNA /DEF=similar to UP|Q9CAD1 (Q9CAD1) GMP synthase; 61700-64653, partial (46%)	-0.533152	0.00279485	0.228515
Mtr.12227.1.S1_at	TC94028 /FEA=mRNA /DEF=similar to UP|Q94F39 (Q94F39) AT3g29575/MWE13_2, partial (32%)	-0.371175	0.00280757	0.229042
Sme.5316.1.S1_at	TIGR|NT01SM3154 /FEA=mRNA /DEF=DNA topology modulation protein FlaR, putative {Sinorhizobium meliloti 1021}	-0.444099	0.00283697	0.229828
Mtr.40844.1.S1_at	TC108163 /FEA=mRNA /DEF=similar to UP|Q8VX11 (Q8VX11) Diphosphonucleotide phosphatase 1 precursor, partial (19%)	-0.393282	0.0028378	0.229828
Mtr.5176.1.S1_at	AW690449 /FEA=mRNA /DEF=weakly similar to UP|P93789 (P93789) UDP-glucose glucosyltransferase , partial (14%)	-0.783282	0.0028469	0.229828
Mtr.11999.1.S1_at	TC111848 /FEA=mRNA /DEF=similar to UP|O49582 (O49582) Predicted protein, partial (60%)	-0.368345	0.00284807	0.229828
Mtr.37502.1.S1_s_at	TC100795 /FEA=mRNA /DEF=weakly similar to UP|Q6V8M3 (Q6V8M3) Dermal glycoprotein (Fragment), partial (29%)	0.619015	0.00284996	0.229828
Mtr.15793.1.S1_at	IMGAG|802.m00007 /FEA=mRNA /DEF=Cytochrome P450; E-class P450, group I AC126779.18.71 52552 50886 mth2-34m14 01/13/05	-1.90003	0.00286103	0.229828
Mtr.27819.1.S1_at	BF003700 /FEA=mRNA /DEF=weakly similar to UP|Q93YA6 (Q93YA6) Resistance gene-like, partial (4%)	-0.786306	0.00286121	0.229828
Mtr.31952.1.S1_at	AL386860 /FEA=mRNA /DEF=	-0.600402	0.00287506	0.230433
Mtr.37283.1.S1_s_at	TC100280 /FEA=mRNA /DEF=similar to UP|Q9AXU5 (Q9AXU5) Pathogen-inducible alpha-dioxygenase, partial (18%)	-0.41114	0.00289015	0.231136
Mtr.8827.1.S1_at	TC101508 /FEA=mRNA /DEF=similar to UP|Q9ZRW6 (Q9ZRW6) Cytochrome P450 , partial (44%)	-0.621228	0.00290177	0.231558
Mtr.33391.1.S1_at	BG448975 /FEA=mRNA /DEF=similar to UP|O24601 (O24601) Glycine-rich RNA binding protein 2 (Glycine-rich RNA binding protein 1), partial (21%)	0.365998	0.00292963	0.233181
Mtr.11507.1.S1_at	TC110146 /FEA=mRNA /DEF=	-0.409777	0.00293486	0.233181
Mtr.35144.1.S1_s_at	CX534094 /FEA=mRNA /DEF=similar to GB|AAP03025.1|29893233|AY250842 acyl-activating enzyme 13 {Arabidopsis thaliana;} , partial (4%)	0.377096	0.00295687	0.233533
Mtr.19877.1.S1_at	IMGAG|1092.m00030 /FEA=mRNA /DEF=conserved hypothetical protein AC146555.5.301 108904 106666 mth2-10p14 01/13/05	-0.559805	0.00296066	0.233533
Mtr.3520.1.S1_s_at	AW774529 /FEA=mRNA /DEF=similar to UP|Q6UY81 (Q6UY81) Exo-beta-glucanase, partial (16%)	0.674625	0.00296233	0.233533
Mtr.44649.1.S1_at	TC97795 /FEA=mRNA /DEF=similar to UP|Q9LFG8 (Q9LFG8) ABC transporter-like protein, partial (42%)	0.455732	0.00297114	0.233533
Mtr.51309.1.S1_at	IMGAG|720.m00008 /FEA=mRNA /DEF=hypothetical protein AC119413.16.81 23761 24075 mth2-19p2 01/13/05	-0.529038	0.00297422	0.233533
Mtr.16137.1.S1_at	IMGAG|859.m00003 /FEA=mRNA /DEF=Concanavalin A-like lectin/glucanase; Glycoside hydrolase, family 16; Xyloglucan endo-transglycosylase, C-terminal AC135230.8.21 17842 19848 mth2-23e14 01/13/05	0.655959	0.00298677	0.233533
Mtr.15459.1.S1_at	IMGAG|787.m00013 /FEA=mRNA /DEF=Major intrinsic protein AC125479.16.121 66043 62085 mth2-7f11 01/13/05	0.383036	0.00299557	0.233533
Mtr.50396.1.S1_at	IMGAG|1062.m00004 /FEA=mRNA /DEF=LQGC hypothetical protein AC144727.11.31 5233 5499 mth2-8n1 01/13/05	-0.823918	0.00299911	0.233533
Mtr.20264.1.S1_at	IMGAG|1106.m00021 /FEA=mRNA /DEF=Actin-binding, actinin-type AC146586.2.211 84645 87359 mth2-71m12 01/13/05	0.776213	0.00300009	0.233533
Mtr.41984.1.S1_at	TC110505 /FEA=mRNA /DEF=similar to UP|O82681 (O82681) Lanatoside 15'-O-acetylesterase precursor, partial (76%)	0.52484	0.00300319	0.233533
Mtr.51449.1.S1_at	IMGAG|800.m00014 /FEA=mRNA /DEF=hypothetical protein AC126019.15.141 60041 59610 mth2-22p22 01/13/05	0.399651	0.00304783	0.234317
Mtr.45208.1.S1_at	TC99062 /FEA=mRNA /DEF=weakly similar to UP|Q9ZP16 (Q9ZP16) Receptor-like protein kinase, RLK3 precursor, partial (13%)	-0.356436	0.00305482	0.234317
Mtr.1468.1.S1_at	AL385711 /FEA=mRNA /DEF=	0.412377	0.00306272	0.234317
Mtr.42242.1.S1_at	TC111032 /FEA=mRNA /DEF=	-0.51714	0.00307619	0.234317
Mtr.34391.1.S1_at	BQ146713 /FEA=mRNA /DEF=similar to UP|Q9FKM3 (Q9FKM3) Similarity to AAA-type ATPase, partial (5%)	0.36297	0.00308081	0.234317
Mtr.26541.1.S1_at	1542.m00066 /FEA=mRNA /DEF=AC148607.16 78978 79248 mth2-43g15	-0.600212	0.00308687	0.234317
Mtr.35553.1.S1_at	TC105628 /FEA=mRNA /DEF=homologue to UP|Q9SMK2 (Q9SMK2) Farnesylated protein (Fragment), partial (17%)	0.391088	0.00308786	0.234317
Mtr.18952.1.S1_at	IMGAG|967.m00020 /FEA=mRNA /DEF=Major facilitator superfamily MFS_1 AC140027.11.201 103860 106742 mth2-5m21 01/13/05	-0.948716	0.00308953	0.234317
Mtr.23262.1.S1_at	1662.m00044 /FEA=mRNA /DEF=AC145164.9 89462 90616 mth2-27j21	0.614902	0.00309236	0.234317
Mtr.41739.1.S1_at	TC110011 /FEA=mRNA /DEF=weakly similar to UP|Q8H0I7 (Q8H0I7) Cytochrome P450, partial (45%)	-0.352631	0.00309834	0.234317
Mtr.43641.1.S1_at	TC95757 /FEA=mRNA /DEF=	-0.397356	0.00310835	0.234317
Mtr.37455.1.S1_at	TC100688 /FEA=mRNA /DEF=weakly similar to UP|Q8S996 (Q8S996) Glucosyltransferase-13 (Fragment), partial (76%)	0.478939	0.00311707	0.234317
Mtr.38760.1.S1_at	TC103472 /FEA=mRNA /DEF=	-0.466558	0.00312227	0.234317
Mtr.36851.1.S1_at	CX532835 /FEA=mRNA /DEF=	0.578451	0.00314347	0.234317
Msa.1000.1.S1_at	iMsa.1000 /TID=Msa.1000.1 /CNT=1 /FEA=mRNA /TIER=ConsEnd /STK=0 /NOTE=sequence(s) not in UniGene /DEF=	0.350599	0.00314937	0.234317
Mtr.44803.1.S1_at	TC98124 /FEA=mRNA /DEF=similar to UP|Q8S902 (Q8S902) Syringolide-induced protein 19-1-5, partial (79%)	-0.967542	0.00314944	0.234317
Mtr.33795.1.S1_at	BI269908 /FEA=mRNA /DEF=	0.494799	0.0031538	0.234317
Mtr.37075.1.S1_at	TC112041 /FEA=mRNA /DEF=similar to UP|Q84ND6 (Q84ND6) Cation diffusion facilitator 8, partial (22%)	-1.42672	0.00315748	0.234317
Mtr.15273.1.S1_at	IMGAG|780.m00018 /FEA=mRNA /DEF=Peptidase M14, carboxypeptidase A; Protein of unknown function DUF6 AC125368.6.171 95250 98017 mth2-13h15 01/13/05	0.437809	0.00316909	0.234317
Mtr.47587.1.S1_at	1650.m00028 /FEA=mRNA /DEF=AC144513.18 6401 5784 mth2-15d23 weakly similar to UP|Q5W6V9 (Q5W6V9) Hypothetical protein OSJNBb0059K16.4, partial (34%)	-0.920822	0.00316912	0.234317
Mtr.11228.1.S1_at	TC109294 /FEA=mRNA /DEF=	-0.684911	0.00317453	0.234317
Mtr.47490.1.S1_x_at	1660.m00069 /FEA=mRNA /DEF=AC145061.22 119762 116573 mth2-6a18 weakly similar to UP|C7D9_SOYBN (O81971) Cytochrome P450 71D9 (EC 1.14.-.-) (P450 CP3)	0.477867	0.00317615	0.234317
Mtr.40812.1.S1_at	TC108098 /FEA=mRNA /DEF=weakly similar to UP|Q43071 (Q43071) Cytochrome P-450, partial (36%)	-1.01034	0.00317704	0.234317
Mtr.37429.1.S1_at	TC100642 /FEA=mRNA /DEF=similar to GB|BAB55806.1|14164407|AP003048 cytosolic aldehyde dehydrogenase {Oryza sativa (japonica cultivar-group);} , partial (92%)	0.587957	0.00318696	0.234317
Mtr.37912.1.S1_at	TC101698 /FEA=mRNA /DEF=weakly similar to UP|Q9SLN8 (Q9SLN8) Allyl alcohol dehydrogenase, partial (39%)	-0.461479	0.00319029	0.234317
Mtr.29426.1.S1_at	CX531928 /FEA=mRNA /DEF=	-0.497968	0.00321098	0.234317
Mtr.37724.1.S1_at	TC101280 /FEA=mRNA /DEF=similar to UP|Q84KK6 (Q84KK6) S-adenosyl-L-methionine: 2,7,4'-trihydroxyisoflavanone 4'-O-methyltransferase, partial (62%)	-2.87185	0.00321888	0.234317
Mtr.40399.1.S1_at	TC107202 /FEA=mRNA /DEF=similar to UP|Q9AYM8 (Q9AYM8) CPRD2 protein, partial (73%)	-0.534496	0.00322037	0.234317
Mtr.20668.1.S1_at	IMGAG|1226.m00004 /FEA=mRNA /DEF=conserved hypothetical protein AC148819.3.31 14755 14441 mte1-11g7 01/13/05	-0.434886	0.00323762	0.234317
Mtr.13643.1.S1_at	TC98652 /FEA=mRNA /DEF=	-0.490377	0.00324408	0.234317
Mtr.42164.1.S1_at	TC110870 /FEA=mRNA /DEF=weakly similar to UP|Q60EC2 (Q60EC2) Unknow protein, partial (51%)	-0.818107	0.00324579	0.234317
Mtr.12525.1.S1_at	TC95083 /FEA=mRNA /DEF=similar to UP|Q9XGB4 (Q9XGB4) Chitinase, complete	-0.596584	0.00325684	0.234317
Mtr.41305.1.S1_at	TC109118 /FEA=mRNA /DEF=similar to UP|Q9AYM5 (Q9AYM5) CPRD49 protein, partial (90%)	-0.460338	0.00325922	0.234317
Msa.1404.1.S1_at	iMsa.1404 /TID=Msa.1404.1 /CNT=1 /FEA=mRNA /TIER=ConsEnd /STK=0 /NOTE=sequence(s) not in UniGene /DEF=	-0.486395	0.00325997	0.234317
Mtr.51195.1.S1_at	IMGAG|795.m00013 /FEA=mRNA /DEF=AAA ATPase; ABC transporter related AC126010.13.131 92398 88779 mth2-20e4 01/13/05	0.509084	0.00327357	0.234317
Mtr.44006.1.S1_s_at	TC96502 /FEA=mRNA /DEF=similar to UP|Q9LTW3 (Q9LTW3) DNA-3-methyladenine glycosidase I-like protein, partial (17%)	0.36727	0.00329413	0.234317
Mtr.44338.1.S1_at	TC97169 /FEA=mRNA /DEF=weakly similar to GB|AAR29070.1|39636723|AY426260 blight resistance protein RGA1 {Solanum bulbocastanum;} , partial (4%)	-0.497228	0.00330182	0.234317
Mtr.49687.1.S1_x_at	IMGAG|1201.m00029 /FEA=mRNA /DEF=UDP-glucuronosyl/UDP-glucosyltransferase AC148291.20.291 90767 92260 mth2-14n3 01/13/05	0.368907	0.00330582	0.234317
Mtr.51379.1.S1_at	IMGAG|751.m00006 /FEA=mRNA /DEF=Basic helix-loop-helix dimerisation region bHLH; Helix-loop-helix DNA-binding AC123547.15.51 23761 31049 mth2-26n6 01/13/05	-0.950998	0.00330941	0.234317
Mtr.39585.1.S1_at	TC105191 /FEA=mRNA /DEF=similar to PIR|T10585|T10585 serine proteinase homolog F9F13.80 - Arabidopsis thaliana {Arabidopsis thaliana;} , partial (41%)	-0.394875	0.00331139	0.234317
Mtr.28784.1.S1_at	BM813243 /FEA=mRNA /DEF=homologue to UP|LBD4_ARATH (Q9SHE9) LOB domain protein 4, partial (66%)	0.393385	0.00331148	0.234317
Mtr.12616.1.S1_at	TC95384 /FEA=mRNA /DEF=similar to UP|Q942Z4 (Q942Z4) Cytochrome P450-like protein, partial (84%)	-0.435132	0.00331398	0.234317
Mtr.40252.1.S1_x_at	TC106872 /FEA=mRNA /DEF=similar to UP|Q6NQ47 (Q6NQ47) At1g72060, partial (24%)	0.45038	0.00331646	0.234317
Mtr.31697.1.S1_at	AL375750 /FEA=mRNA /DEF=weakly similar to UP|Q6Z647 (Q6Z647) ARP protein-like, partial (5%)	-0.437421	0.00331853	0.234317
Mtr.5521.1.S1_at	BF633849 /FEA=mRNA /DEF=weakly similar to UP|O23507 (O23507) Proteinase like protein , partial (6%)	-0.357024	0.00332323	0.234317
Mtr.37882.1.S1_at	TC101626 /FEA=mRNA /DEF=similar to UP|Q687E1 (Q687E1) Nucleotide pyrophosphatase/phosphodiesterase (Fragment), complete	-0.346635	0.00332612	0.234317
Mtr.30001.1.S1_at	AW980904 /FEA=mRNA /DEF=	-0.379976	0.00333175	0.234317
Mtr.37050.1.S1_at	TC111252 /FEA=mRNA /DEF=UP|Q8J8G6 (Q8J8G6) Envelope glycoprotein (Fragment), partial (6%)	-0.38668	0.00333336	0.234317
Mtr.12613.1.S1_at	TC95377 /FEA=mRNA /DEF=similar to UP|Q6NQ72 (Q6NQ72) At5g37720, partial (53%)	-0.427957	0.00334044	0.234317
Mtr.37724.1.S1_s_at	TC101280 /FEA=mRNA /DEF=similar to UP|Q84KK6 (Q84KK6) S-adenosyl-L-methionine: 2,7,4'-trihydroxyisoflavanone 4'-O-methyltransferase, partial (62%)	-2.83767	0.00335715	0.234317
Mtr.27337.1.S1_at	AW774177 /FEA=mRNA /DEF=UP|O84695 (O84695) ABC Transport ATPase, partial (4%)	-0.360486	0.00335879	0.234317
Mtr.39520.1.S1_at	TC105050 /FEA=mRNA /DEF=weakly similar to UP|Q8L7V4 (Q8L7V4) At1g79410/T8K14_17, partial (17%)	-0.441878	0.00335897	0.234317
Mtr.3602.1.S1_at	BE941965 /FEA=mRNA /DEF=weakly similar to GB|AAL91257.1|19699292|AY090352 AT4g24140/T19F6_130 {Arabidopsis thaliana;} , partial (19%)	0.52523	0.00336053	0.234317
Mtr.8605.1.S1_at	TC100787 /FEA=mRNA /DEF=UP|Q6WNQ8 (Q6WNQ8) CYP81E8, complete	0.572312	0.0033637	0.234317
Mtr.24000.1.S1_at	1708.m00017 /FEA=mRNA /DEF=AC148526.22 33689 27754 mth2-53k6 weakly similar to TIGR_Ath1|At4g16470-GOpep .1 68411.m02269 pentatricopeptide (PPR) repeat-containing protein contains Pfam, partial (89%)	-0.442111	0.00337029	0.234317
Mtr.32311.1.S1_at	AW687836 /FEA=mRNA /DEF=weakly similar to UP|DYL1_BOVIN (P61285) Dynein light chain 1, cytoplasmic, partial (48%)	0.456132	0.0033723	0.234317
Mtr.36406.1.S1_at	BF644634 /FEA=mRNA /DEF=	-0.401018	0.00338371	0.234375
Mtr.37734.1.S1_at	TC101300 /FEA=mRNA /DEF=similar to UP|Q6NM31 (Q6NM31) At1g55240, partial (62%)	0.412078	0.00338596	0.234375
Mtr.11550.1.S1_at	TC110280 /FEA=mRNA /DEF=similar to UP|Q9FVC9 (Q9FVC9) Diacylglycerol kinase variant B, partial (27%)	-0.431978	0.00339972	0.234883
Mtr.28303.1.S1_at	BG588332 /FEA=mRNA /DEF=	0.602093	0.00340745	0.234972
Mtr.28511.1.S1_at	BG647386 /FEA=mRNA /DEF=weakly similar to UP|Q8W228 (Q8W228) Cytochrome P450, partial (38%)	-2.75344	0.00341748	0.23522
Msa.1604.1.S1_at	iMsa.1604 /TID=Msa.1604.1 /CNT=1 /FEA=mRNA /TIER=ConsEnd /STK=0 /NOTE=sequence(s) not in UniGene /DEF=	-0.541363	0.0034412	0.235786
Msa.2919.1.S1_at	iMsa.2919 /TID=Msa.2919.1 /CNT=1 /FEA=mRNA /TIER=ConsEnd /STK=0 /NOTE=sequence(s) not in UniGene /DEF=	0.595268	0.0034449	0.235786
Mtr.47151.1.S1_at	1695.m00045 /FEA=mRNA /DEF=AC147472.15 118222 120283 mth2-24n18 weakly similar to UP|O24261 (O24261) Glutathione S-transferase	0.352299	0.00344505	0.235786
Mtr.8526.1.S1_at	TC100506 /FEA=mRNA /DEF=UP|PRP2_MEDTR (Q40375) Repetitive proline-rich cell wall protein 2 precursor, complete	0.555949	0.00346228	0.236523
Mtr.37315.1.S1_at	TC100396 /FEA=mRNA /DEF=homologue to PRF|1803516A|228403|1803516A glycolate oxidase. {Lens culinaris;} , complete	-0.368459	0.00347737	0.236708
Mtr.40497.1.S1_at	TC107415 /FEA=mRNA /DEF=weakly similar to UP|Q9SAU7 (Q9SAU7) Glucose acyltransferase, partial (39%)	-0.364341	0.00347997	0.236708
Mtr.9429.1.S1_at	TC103324 /FEA=mRNA /DEF=similar to UP|Q8S490 (Q8S490) Transcription factor RAU1 (Fragment), partial (63%)	-0.685917	0.00348528	0.236708
Mtr.37384.1.S1_at	TC100551 /FEA=mRNA /DEF=homologue to UP|Q93YB1 (Q93YB1) Granule-bound starch synthase precursor , complete	-0.553649	0.0034909	0.236708
Mtr.35269.1.S1_at	CX540439 /FEA=mRNA /DEF=weakly similar to UP|Q948Y6 (Q948Y6) VMP4 protein, partial (5%)	0.76949	0.00349952	0.236853
Msa.1264.1.S1_at	iMsa.1264 /TID=Msa.1264.1 /CNT=1 /FEA=mRNA /TIER=ConsEnd /STK=0 /NOTE=sequence(s) not in UniGene /DEF=	0.788039	0.00353302	0.237145
Mtr.21662.1.S1_at	IMGAG|1164.m00006 /FEA=mRNA /DEF=Protein of unknown function DUF588; Plant integral membrane protein AC147364.7.51 24099 25378 mth2-68g24 01/13/05	0.437904	0.00355318	0.237145
Mtr.42071.1.S1_at	TC110696 /FEA=mRNA /DEF=similar to UP|Q8VYU3 (Q8VYU3) GTP cyclohydrolase I , partial (47%)	0.759782	0.00355917	0.237145
Mtr.33198.1.S1_at	BF646163 /FEA=mRNA /DEF=similar to UP|LB29_ARATH (Q9M2J7) LOB domain protein 29, partial (51%)	0.496925	0.00356554	0.237145
Mtr.37191.1.S1_at	TC100086 /FEA=mRNA /DEF=	0.37173	0.0035667	0.237145
Mtr.21943.1.S1_s_at	1575.m00026 /FEA=mRNA /DEF=AC124216.19 211 2394 mth2-34o22 weakly similar to UP|O48924 (O48924) CYP83D1p (Fragment)	0.44959	0.0035699	0.237145
Mtr.41945.1.S1_at	TC110437 /FEA=mRNA /DEF=similar to UP|Q8VZE1 (Q8VZE1) At2g17250/T23A1.11, partial (38%)	-0.386815	0.00358079	0.237145
Mtr.11215.1.S1_at	TC109266 /FEA=mRNA /DEF=weakly similar to UP|Q7Q7W1 (Q7Q7W1) ENSANGP00000011417 (Fragment), partial (14%)	-0.412063	0.00358184	0.237145
Mtr.40934.1.S1_at	TC108364 /FEA=mRNA /DEF=weakly similar to UP|Q8S4X3 (Q8S4X3) TIR-similar-domain-containing protein TSDC, partial (38%)	-0.538114	0.00358318	0.237145
Mtr.26280.1.S1_s_at	1499.m00029 /FEA=mRNA /DEF=AC153128.1 26203 27389 mth2-81g19 similar to UP|Q8S4X0 (Q8S4X0) Embryo-abundant protein EMB	-0.350884	0.00358701	0.237145
Mtr.603.1.S1_at	1457.m00042 /FEA=mRNA /DEF=AC148349.12 31723 36023 mth2-28d22	-0.358505	0.00359502	0.237145
Mtr.48831.1.S1_at	IMGAG|1149.m00003 /FEA=mRNA /DEF=Peptidase aspartic AC146865.11.21 19373 17944 mth2-36m14 01/13/05	-0.846801	0.00359776	0.237145
Mtr.18140.1.S1_at	IMGAG|1024.m00016 /FEA=mRNA /DEF=LQGC hypothetical protein AC144343.8.161 78217 78775 mth2-12c21 01/13/05	0.487894	0.00359823	0.237145
Mtr.37590.1.S1_s_at	TC100993 /FEA=mRNA /DEF=homologue to UP|Q84L80 (Q84L80) Expansin precursor, partial (89%)	0.353032	0.00359924	0.237145
Mtr.48955.1.S1_at	IMGAG|928.m00008 /FEA=mRNA /DEF=Nodulin-like; Major facilitator superfamily MFS_1 AC138010.12.71 35426 38174 mth2-21i21 01/13/05	-0.340544	0.00362591	0.237145
Mtr.11387.1.S1_at	TC109789 /FEA=mRNA /DEF=	-0.350345	0.00362689	0.237145
Mtr.12925.1.S1_at	TC96404 /FEA=mRNA /DEF=weakly similar to UP|Q84KA9 (Q84KA9) RING/C3HC4/PHD zinc finger-like protein, partial (12%)	0.38981	0.00363183	0.237145
Mtr.44456.1.S1_at	TC97396 /FEA=mRNA /DEF=weakly similar to UP|Q7XAF8 (Q7XAF8) Papillar cell-specific pectin methylesterase-like protein, partial (11%)	-0.405964	0.00363462	0.237145
Mtr.28496.1.S1_at	BG647060 /FEA=mRNA /DEF=similar to UP|Q6Z6V2 (Q6Z6V2) Protein kinase-like, partial (4%)	-0.395381	0.0036385	0.237145
Mtr.46283.1.S1_at	IMGAG|1143.m00012 /FEA=mRNA /DEF=2OG-Fe(II) oxygenase AC146817.10.121 51633 47813 mth2-8c19 01/13/05	-1.61346	0.00364945	0.237145
Mtr.31199.1.S1_s_at	AJ498718 /FEA=mRNA /DEF=similar to UP|Q9LVY7 (Q9LVY7) Cytochrome P450-like, partial (38%)	0.364165	0.00365115	0.237145
Mtr.14834.1.S1_at	IMGAG|766.m00024 /FEA=mRNA /DEF=Phospholipid/glycerol acyltransferase AC124953.32.231 122076 124556 mth2-6f8 01/13/05	0.398144	0.0036559	0.237145
Mtr.39182.1.S1_at	TC104366 /FEA=mRNA /DEF=similar to UP|GRP2_NICSY (P27484) Glycine-rich protein 2, partial (9%)	-0.451914	0.00367074	0.237145
Mtr.44080.1.S1_at	TC96650 /FEA=mRNA /DEF=	-0.398169	0.00367496	0.237145
Mtr.10662.1.S1_at	TC107529 /FEA=mRNA /DEF=similar to UP|HS2M_PEA (P46254) Heat shock 22 kDa protein, mitochondrial precursor, partial (95%)	-0.364229	0.00367603	0.237145
Mtr.10023.1.S1_at	TC105300 /FEA=mRNA /DEF=similar to GB|AAK59795.1|14335062|AY037210 AT3g02110/F1C9_10 {Arabidopsis thaliana;} , partial (56%)	-0.496109	0.00367834	0.237145
Mtr.45293.1.S1_s_at	TC99298 /FEA=mRNA /DEF=	0.427655	0.0036837	0.237145
Mtr.19208.1.S1_at	IMGAG|1074.m00002 /FEA=mRNA /DEF=Zn-finger, RING; RINGv AC145165.9.21 13842 14297 mth2-4j24 01/13/05	1.37128	0.00368852	0.237145
Mtr.27355.1.S1_at	AW774638 /FEA=mRNA /DEF=weakly similar to UP|DCS3_GOSAR (Q43714) (+)-delta-cadinene synthase isozyme A (D-cadinene synthase) , partial (9%)	-0.376648	0.00369201	0.237145
Mtr.25963.1.S1_at	1473.m00036 /FEA=mRNA /DEF=AC149809.10 23150 24533 mth2-154h8 weakly similar to TIGR_Ath1|At5g01750-GOpep .2 68412.m00085 expressed protein, partial (95%)	-0.482753	0.00370743	0.237488
Mtr.5709.1.S1_at	BF645395 /FEA=mRNA /DEF=similar to UP|Q945F5 (Q945F5) Auxin-regulated protein, partial (20%)	0.427354	0.00371513	0.237488
Mtr.11717.1.S1_at	TC110837 /FEA=mRNA /DEF=weakly similar to UP|Q8LE45 (Q8LE45) Nodulin-like protein, partial (36%)	0.463748	0.00371685	0.237488
Mtr.50805.1.S1_at	IMGAG|1036.m00008 /FEA=mRNA /DEF=TIR; AAA ATPase; Leucine-rich repeat, typical subtype; Disease resistance protein; NB-ARC AC144502.5.81 40581 35793 mth2-5p10 01/13/05	0.409595	0.00373808	0.238428
Mtr.50015.1.S1_s_at	IMGAG|1184.m00010 /FEA=mRNA /DEF=conserved hypothetical protein AC147780.10.91 41629 36236 mth2-36n9 01/13/05	-0.397386	0.00374632	0.238537
Mtr.5705.1.S1_at	BF645232 /FEA=mRNA /DEF=similar to UP|Q41324 (Q41324) Cationic peroxidase, partial (36%)	0.351892	0.0037645	0.238896
Mtr.43621.1.S1_at	TC95725 /FEA=mRNA /DEF=weakly similar to UP|Q9FQE6 (Q9FQE6) Glutathione S-transferase GST 12 , partial (40%)	0.349805	0.00376709	0.238896
Mtr.43486.1.S1_at	TC95435 /FEA=mRNA /DEF=similar to UP|FKB7_WHEAT (Q43207) 70 kDa peptidylprolyl isomerase (Peptidyl-prolyl cis-trans isomerase) (PPIase) (Rotamase) , partial (92%)	-0.478279	0.00377547	0.238896
Mtr.5072.1.S1_s_at	AW685434 /FEA=mRNA /DEF=weakly similar to UP|Q8W109 (Q8W109) AT5g55600/MDF20_4, partial (13%)	0.340133	0.00377809	0.238896
Mtr.1389.1.S1_at	AL366944 /FEA=mRNA /DEF=	0.466674	0.00378854	0.239143
Mtr.28033.1.S1_at	BG451039 /FEA=mRNA /DEF=	1.52363	0.0038081	0.239671
Mtr.42756.1.S1_at	TC112332 /FEA=mRNA /DEF=	0.464344	0.00381407	0.239671
Mtr.37198.1.S1_at	TC100100 /FEA=mRNA /DEF=similar to UP|O04894 (O04894) Transaldolase , partial (39%)	-0.388251	0.00381783	0.239671
Mtr.20201.1.S1_at	IMGAG|1206.m00008 /FEA=mRNA /DEF=Na+/H+ antiporter-like protein AC148343.2.81 34381 40335 mth2-70c24 01/13/05	-0.841192	0.00382657	0.239671
Mtr.9073.1.S1_at	TC102321 /FEA=mRNA /DEF=homologue to PIR|JC7226|JC7226 endo-1,3(4)-beta-glucanase - garden pea {Pisum sativum;} , partial (92%)	0.342475	0.0038297	0.239671
Mtr.7637.1.S1_at	AJ548187 /FEA=mRNA /DEF=similar to UP|SPBP_RAT (P08723) Prostatic spermine-binding protein precursor (SBP), partial (5%)	0.634728	0.00384895	0.240414
Mtr.15772.1.S1_at	IMGAG|801.m00007 /FEA=mRNA /DEF=Glycoside hydrolase, family 3, N-terminal; Glycoside hydrolase, family 3, C-terminal AC126778.8.61 38752 32974 mth2-32j21 01/13/05	0.342946	0.00385866	0.240414
Mtr.13402.1.S1_at	TC97903 /FEA=mRNA /DEF=homologue to UP|Q70I39 (Q70I39) Coatomer alpha subunit-like protein, partial (23%)	-0.387379	0.0038613	0.240414
Mtr.25211.1.S1_at	1798.m00032 /FEA=mRNA /DEF=CR932959.1 64780 66815 mte1-55f11 UP|Q40372 (Q40372) Peroxidase precursor	-0.581986	0.0038789	0.240864
Mtr.10222.1.S1_at	TC105959 /FEA=mRNA /DEF=	-0.361272	0.00389166	0.240864
Mtr.2250.1.S1_at	BG583078 /FEA=mRNA /DEF=	-2.56093	0.00389214	0.240864
Mtr.37299.1.S1_at	TC100323 /FEA=mRNA /DEF=	0.426862	0.00389489	0.240864
Mtr.41161.1.S1_at	TC108847 /FEA=mRNA /DEF=similar to UP|Q9FLJ2 (Q9FLJ2) NAM (No apical meristem)-like protein, partial (61%)	-0.354314	0.00391827	0.241036
Mtr.23130.1.S1_at	1654.m00037 /FEA=mRNA /DEF=AC144730.17 16192 16712 mth2-5j23 weakly similar to UP|Q7XZC2 (Q7XZC2) Albumin 1 precursor (Fragment)	0.530326	0.00393134	0.241036
Msa.3003.1.S1_at	iMsa.3003 /TID=Msa.3003.1 /CNT=1 /FEA=mRNA /TIER=ConsEnd /STK=0 /NOTE=sequence(s) not in UniGene /DEF=	-0.351235	0.00393292	0.241036
Mtr.21348.1.S1_at	IMGAG|1150.m00024 /FEA=mRNA /DEF=Multi antimicrobial extrusion protein MatE AC146866.6.241 102619 100720 mth2-19a14 01/13/05	-0.452512	0.00394369	0.241036
Mtr.25980.1.S1_s_at	1475.m00035 /FEA=mRNA /DEF=AC150205.5 68925 68118 mth2-72l17	-0.6691	0.00394728	0.241036
Mtr.21628.1.S1_at	IMGAG|1162.m00012 /FEA=mRNA /DEF=hypothetical protein AC147179.15.121 57565 57281 mth2-142n19 01/13/05	0.335206	0.0039527	0.241036
Mtr.32593.1.S1_at	AW696792 /FEA=mRNA /DEF=similar to UP|O49448 (O49448) Extensin-like protein, partial (40%)	0.57541	0.00396661	0.241036
Mtr.25635.1.S1_at	1444.m00032 /FEA=mRNA /DEF=AC146630.25 27427 28667 mth2-7f22 weakly similar to TAIR|gene:504953701-GOpep .1 68410.m05350 similar to unknown protein (gb|AAB63094.1) -related temporary	0.473083	0.00397259	0.241036
Mtr.43856.1.S1_at	TC96183 /FEA=mRNA /DEF=similar to UP|Q9FHA5 (Q9FHA5) Protein kinase-like protein, partial (34%)	-1.23719	0.00397275	0.241036
Mtr.42845.1.S1_at	TC93932 /FEA=mRNA /DEF=homologue to UP|Q6V7X5 (Q6V7X5) 10 kDa photosystem II polypeptide, complete	-0.410257	0.00397276	0.241036
Mtr.45173.1.S1_at	TC98978 /FEA=mRNA /DEF=weakly similar to UP|Q7XJH9 (Q7XJH9) Transaldolase, partial (10%)	-0.379338	0.00397479	0.241036
Mtr.11684.1.S1_at	TC110708 /FEA=mRNA /DEF=similar to UP|Q7XAS3 (Q7XAS3) Beta-D-glucosidase, partial (44%)	0.458373	0.00398123	0.241036
Mtr.27383.1.S1_at	AW775125 /FEA=mRNA /DEF=	0.43428	0.00398745	0.241036
Mtr.15180.1.S1_at	IMGAG|777.m00017 /FEA=mRNA /DEF=Glucose-6-phosphate dehydrogenase AC124970.21.171 77620 71588 mth2-7j19 01/13/05	-0.381784	0.00399173	0.241036
Mtr.45427.1.S1_at	TC99623 /FEA=mRNA /DEF=	0.355097	0.0039966	0.241036
Mtr.1494.1.S1_at	AW126348 /FEA=mRNA /DEF=	-0.493751	0.0040119	0.24156
Mtr.20465.1.S1_at	IMGAG|1219.m00002 /FEA=mRNA /DEF=Heavy metal transport/detoxification protein AC148655.4.21 4352 5181 mth2-61c11 01/13/05	0.400468	0.00402407	0.241894
Mtr.44578.1.S1_at	TC97642 /FEA=mRNA /DEF=similar to UP|Q40206 (Q40206) RAB1X, partial (91%)	0.488441	0.00403683	0.242263
Mtr.49539.1.S1_at	IMGAG|1106.m00009 /FEA=mRNA /DEF=Protein kinase-like; Serine/threonine protein kinase; Tyrosine protein kinase; Serine/threonine protein kinase, active site AC146586.2.91 39244 42515 mth2-71m12 01/13/05	0.88865	0.00406144	0.24334
Mtr.15769.1.S1_at	IMGAG|801.m00003 /FEA=mRNA /DEF=At5g49350-related AC126778.8.21 15274 13642 mth2-32j21 01/13/05	0.451109	0.00408403	0.244293
Mtr.12199.1.S1_at	TC112523 /FEA=mRNA /DEF=similar to UP|Q39540 (Q39540) AOBP (Ascorbate oxidase promoter-binding protein), partial (13%)	-0.640616	0.00410896	0.244606
Mtr.51510.1.S1_at	IMGAG|886.m00016 /FEA=mRNA /DEF=BURP AC136138.30.151 75895 80795 mth2-8f9 01/13/05	0.97483	0.0041121	0.244606
Mtr.48288.1.S1_s_at	1578.m00056 /FEA=mRNA /DEF=AC124966.27 109400 110084 mth2-8i15 weakly similar to TAIR|gene:2129330-GOpep .1 68411.m02405 senescence-associated protein -related similar to	0.396926	0.00411363	0.244606
Mtr.42204.1.S1_at	TC110955 /FEA=mRNA /DEF=	0.570179	0.00411603	0.244606
Mtr.37214.1.S1_at	TC100143 /FEA=mRNA /DEF=similar to UP|Q84LB4 (Q84LB4) Cold acclimation protein COR413-PM1, partial (75%)	0.503641	0.00413171	0.245139
Mtr.43815.1.S1_at	TC96103 /FEA=mRNA /DEF=similar to GB|AAP13393.1|30023720|BT006285 At4g27470 {Arabidopsis thaliana;} , partial (35%)	-0.434192	0.00415111	0.245166
Mtr.13274.1.S1_at	TC97514 /FEA=mRNA /DEF=	-0.904084	0.00415133	0.245166
Mtr.10911.1.S1_at	TC108328 /FEA=mRNA /DEF=weakly similar to UP|Q9AT54 (Q9AT54) Phenylpropanoid:glucosyltransferase 1 (Fragment), partial (33%)	-0.350539	0.00415596	0.245166
Mtr.37736.1.S1_at	TC101305 /FEA=mRNA /DEF=	-0.753786	0.004159	0.245166
Msa.2712.1.S1_at	iMsa.2712 /TID=Msa.2712.1 /CNT=1 /FEA=mRNA /TIER=ConsEnd /STK=0 /NOTE=sequence(s) not in UniGene /DEF=	0.467447	0.00416876	0.245346
Mtr.43587.1.S1_at	TC95659 /FEA=mRNA /DEF=homologue to GB|BAB20600.1|12060426|AB049071 AtNAC2 {Arabidopsis thaliana;} , partial (46%)	0.5993	0.00418275	0.245452
Mtr.36065.1.S1_at	AJ845804 /FEA=mRNA /DEF=	0.373752	0.00418615	0.245452
Mtr.11640.1.S1_at	TC110574 /FEA=mRNA /DEF=similar to UP|Q6M7U0 (Q6M7U0) Iron/thiamine transport system, secreted component, partial (5%)	-0.619581	0.00419071	0.245452
Mtr.43381.1.S1_at	TC95183 /FEA=mRNA /DEF=	-0.37735	0.00421458	0.246455
Mtr.6131.1.S1_at	BI270698 /FEA=mRNA /DEF=	-0.364712	0.0042309	0.246559
Mtr.47546.1.S1_at	1654.m00060 /FEA=mRNA /DEF=AC144730.17 103155 102550 mth2-5j23 weakly similar to UP|Q7XZC2 (Q7XZC2) Albumin 1 precursor (Fragment)	0.911693	0.00423094	0.246559
Mtr.10302.1.S1_x_at	TC106323 /FEA=mRNA /DEF=similar to UP|Q40376 (Q40376) Nodulin precursor, partial (67%)	0.336422	0.0042366	0.246559
Mtr.46868.1.S1_s_at	1721.m00028 /FEA=mRNA /DEF=AC149580.15 36711 40336 mth2-123f14 similar to UP|Q43817 (Q43817) Lipoxygenase (EC 1.13.11.12)	-0.352394	0.00426088	0.24692
Mtr.23405.1.S1_at	1671.m00046 /FEA=mRNA /DEF=AC146330.29 66859 70494 mth2-7g7 weakly similar to UP|Q9SYD6 (Q9SYD6) F11M15.20 protein	-0.441596	0.0042673	0.24692
Mtr.33845.1.S1_at	BI271240 /FEA=mRNA /DEF=similar to UP|Q8GTL6 (Q8GTL6) High molecular weight root vegetative storage protein precursor (Fragment), partial (41%)	1.29575	0.00427415	0.24692
Mtr.43900.1.S1_at	TC96277 /FEA=mRNA /DEF=	0.765721	0.00427683	0.24692
Mtr.36583.1.S1_at	BQ141539 /FEA=mRNA /DEF=homologue to UP|FBRL_DEBHA (Q6BQ34) Fibrillarin, partial (5%)	0.485858	0.00428212	0.24692
Mtr.12626.1.S1_at	TC95411 /FEA=mRNA /DEF=similar to UP|Q948Z4 (Q948Z4) Snakin-1, partial (68%)	-0.559205	0.00428334	0.24692
Mtr.47067.1.S1_at	1701.m00047 /FEA=mRNA /DEF=AC148171.12 25274 21640 mth2-30a2 weakly similar to TIGR_Ath1|At3g02750-GOpep .1 68410.m00241 protein phosphatase 2C (PP2C) similar to putative protein, complete	-0.326186	0.00429477	0.24719
Mtr.43617.1.S1_at	TC95714 /FEA=mRNA /DEF=weakly similar to UP|Q9ZS82 (Q9ZS82) NL0D, partial (9%)	0.562095	0.004316	0.247674
Mtr.34470.1.S1_s_at	BQ148677 /FEA=mRNA /DEF=weakly similar to UP|O64455 (O64455) Ca2+/H+ exchanger, partial (25%)	-0.516078	0.00432315	0.247674
Msa.2554.1.S1_at	iMsa.2554 /TID=Msa.2554.1 /CNT=1 /FEA=mRNA /TIER=ConsEnd /STK=0 /NOTE=sequence(s) not in UniGene /DEF=	0.498571	0.00432592	0.247674
Msa.2767.1.S1_at	iMsa.2767 /TID=Msa.2767.1 /CNT=1 /FEA=mRNA /TIER=ConsEnd /STK=0 /NOTE=sequence(s) not in UniGene /DEF=	0.353763	0.00433029	0.247674
Mtr.5376.1.S1_at	BE319299 /FEA=mRNA /DEF=homologue to UP|Q39941 (Q39941) HAHB-1, partial (6%)	0.346355	0.00435817	0.248434
Mtr.13141.1.S1_at	TC97053 /FEA=mRNA /DEF=similar to UP|Q9LTW4 (Q9LTW4) Chloroplast nucleoid DNA binding protein-like, partial (11%)	-0.401535	0.00436607	0.248434
Mtr.11716.1.S1_at	TC110835 /FEA=mRNA /DEF=similar to UP|Q6QPJ4 (Q6QPJ4) Methionine sulfoxide reductase A, partial (71%)	0.4718	0.00437048	0.248434
Mtr.12030.1.S1_at	TC111944 /FEA=mRNA /DEF=similar to UP|Q43638 (Q43638) Heat-shock protein precursor, partial (28%)	-0.371927	0.00437105	0.248434
Mtr.11734.1.S1_at	TC110890 /FEA=mRNA /DEF=weakly similar to UP|ST21_ARATH (O04722) Sulfate transporter 2.1 (AST68), partial (22%)	0.765795	0.00438129	0.248434
Mtr.38422.1.S1_at	TC102756 /FEA=mRNA /DEF=similar to UP|Q9LG09 (Q9LG09) F14J16.29, partial (24%)	0.422733	0.00438566	0.248434
Mtr.5385.1.S1_at	BE319790 /FEA=mRNA /DEF=similar to UP|Q9SJX3 (Q9SJX3) Ethylene reponse factor-like AP2 domain transcription factor, partial (22%)	-1.42619	0.00440439	0.248434
Mtr.25584.1.S1_x_at	1433.m00031 /FEA=mRNA /DEF=AC140848.25 25585 25340 mth2-16e16	0.341426	0.00440557	0.248434
Mtr.32073.1.S1_s_at	AW208254 /FEA=mRNA /DEF=	0.536599	0.00440879	0.248434
Mtr.41237.1.S1_at	TC108985 /FEA=mRNA /DEF=similar to UP|Q9XEY0 (Q9XEY0) Nt-gh3 deduced protein, partial (67%)	0.443839	0.00441646	0.248434
Mtr.29266.1.S1_at	CB892510 /FEA=mRNA /DEF=similar to UP|Q84XF7 (Q84XF7) Integral membrane protein Nramp1 (Fragment), partial (21%)	-0.378239	0.0044262	0.248434
Mtr.29401.1.S1_at	CX527890 /FEA=mRNA /DEF=	0.396414	0.00443112	0.248434
Mtr.29465.1.S1_at	CX542564 /FEA=mRNA /DEF=	0.380699	0.00443195	0.248434
Mtr.40051.1.S1_at	TC106395 /FEA=mRNA /DEF=similar to UP|Q9XFG0 (Q9XFG0) Cystathionine-gamma-synthase precursor , partial (35%)	0.548396	0.00444335	0.248568
Mtr.39593.1.S1_at	TC105216 /FEA=mRNA /DEF=similar to UP|C861_ARATH (P48422) Cytochrome P450 86A1 (CYPLXXXVI) (P450-dependent fatty acid omega-hydroxylase) , partial (40%)	0.426293	0.00445141	0.248568
Mtr.9686.1.S1_at	TC104068 /FEA=mRNA /DEF=similar to UP|Q8L9D9 (Q8L9D9) Beta-1,3-glucanase-like protein, partial (29%)	0.365435	0.00445475	0.248568
Mtr.14475.1.S1_at	IMGAG|1005.m00002 /FEA=mRNA /DEF=Protein kinase; Serine/threonine protein kinase; Tyrosine protein kinase; Serine/threonine protein kinase, active site; Protein kinase-like AC141436.15.11 12132 13106 mth2-31k19 01/13/05	-0.334216	0.00447912	0.24876
Mtr.29662.1.S1_at	AJ548058 /FEA=mRNA /DEF=	0.402214	0.00448085	0.24876
Mtr.4467.1.S1_at	AJ845486 /FEA=mRNA /DEF=	0.450657	0.00448799	0.24876
Mtr.42509.1.S1_at	TC111715 /FEA=mRNA /DEF=weakly similar to UP|O22681 (O22681) Arabidopsis thaliana gl1 homolog, partial (14%)	-0.347842	0.00450751	0.24876
Mtr.2661.1.S1_at	BM779470 /FEA=mRNA /DEF=similar to GB|AAL37489.1|17225592|AF331847 serine acetyltransferase {Arabidopsis thaliana;} , partial (46%)	-0.416204	0.00450762	0.24876
Mtr.13528.1.S1_at	TC98281 /FEA=mRNA /DEF=similar to UP|Q5UFQ7 (Q5UFQ7) Anthranilate N-hydroxycinnamoyl/benzoyltransferase (Fragment), partial (15%)	-0.384301	0.00450889	0.24876
Mtr.13356.1.S1_at	TC97780 /FEA=mRNA /DEF=similar to UP|Q68IP6 (Q68IP6) Allene oxide cyclase C4 , partial (49%)	-1.12112	0.00451039	0.24876
Mtr.8402.1.S1_at	TC100018 /FEA=mRNA /DEF=similar to GB|AAM91482.1|22137274|AY133652 At3g08040/T8G24.8 {Arabidopsis thaliana;} , partial (12%)	-0.869179	0.00451577	0.24876
Mtr.11021.1.S1_at	TC108627 /FEA=mRNA /DEF=similar to UP|Q93XA6 (Q93XA6) NAC domain protein NAC2, partial (63%)	0.602077	0.00451994	0.24876
Mtr.35284.1.S1_at	CX541027 /FEA=mRNA /DEF=similar to UP|Q6KZ85 (Q6KZ85) Cytidylyltransferase family protein, partial (4%)	-0.406961	0.0045301	0.24876
Mtr.49925.1.S1_at	IMGAG|1087.m00017 /FEA=mRNA /DEF=Cytochrome P450; E-class P450, group IV AC146342.5.161 78352 74450 mth2-10o20 01/13/05	0.347447	0.0045553	0.24876
Mtr.38949.1.S1_x_at	TC103888 /FEA=mRNA /DEF=weakly similar to UP|ALB2_PEA (P08688) Albumin 2 (PA2), partial (28%)	0.354826	0.00455589	0.24876
Mtr.17908.1.S1_s_at	IMGAG|928.m00006 /FEA=mRNA /DEF=Mlo-related protein AC138010.12.51 30903 27627 mth2-21i21 01/13/05	-0.555475	0.00457889	0.24876
Mtr.13275.1.S1_at	TC97516 /FEA=mRNA /DEF=	0.354475	0.0045789	0.24876
Mtr.39594.1.S1_at	TC105220 /FEA=mRNA /DEF=similar to UP|Q8RWE2 (Q8RWE2) Trehalose-6-phosphate phosphatase (At5g51460), partial (25%)	-0.320298	0.00457998	0.24876
Mtr.8417.1.S1_at	TC100082 /FEA=mRNA /DEF=similar to UP|O24391 (O24391) Mitochondrial uncoupling protein (UCP protein), partial (96%)	0.814499	0.0045807	0.24876
Mtr.23633.1.S1_at	1686.m00036 /FEA=mRNA /DEF=AC146853.17 3235 5801 mth2-66c24	0.346265	0.00458869	0.24876
Mtr.27178.1.S1_s_at	AW585836 /FEA=mRNA /DEF=weakly similar to UP|O80690 (O80690) F8K4.3 protein, partial (19%)	-0.343063	0.00459565	0.24876
Mtr.8552.1.S1_at	TC100597 /FEA=mRNA /DEF=	-0.431318	0.00459567	0.24876
Mtr.11097.1.S1_at	TC108870 /FEA=mRNA /DEF=similar to PIR|T00864|T00864 cytochrome P450 homolog F17K2.4 - Arabidopsis thaliana {Arabidopsis thaliana;} , partial (39%)	0.551832	0.00460691	0.24876
Mtr.10557.1.S1_at	TC107191 /FEA=mRNA /DEF=similar to UP|Q76CU1 (Q76CU1) PDR-type ABC transporter 2 (Fragment), partial (67%)	-0.375748	0.0046087	0.24876
Mtr.49405.1.S1_s_at	IMGAG|870.m00039 /FEA=mRNA /DEF=TIR; Disease resistance protein; NB-ARC AC135415.27.381 126359 130024 mth2-10b9 01/13/05	-0.770996	0.00461252	0.24876
Mtr.31737.1.S1_at	AL377677 /FEA=mRNA /DEF=similar to UP|Q7XAC2 (Q7XAC2) Peptide transporter 2 (Fragment), partial (47%)	0.322768	0.00462309	0.24876
Mtr.7764.1.S1_at	AL384812 /FEA=mRNA /DEF=similar to UP|GLND_RALSO (Q8XZJ3) [Protein-PII] uridylyltransferase (PII uridylyl-transferase) (Uridylyl removing enzyme), partial (1%)	-0.321614	0.00464668	0.24876
Mtr.38789.1.S1_at	TC103535 /FEA=mRNA /DEF=similar to UP|O81373 (O81373) Cotton fiber expressed protein 1, partial (46%)	0.352128	0.00465131	0.24876
Msa.1503.1.S1_at	iMsa.1503 /TID=Msa.1503.1 /CNT=1 /FEA=mRNA /TIER=ConsEnd /STK=0 /NOTE=sequence(s) not in UniGene /DEF=	0.320909	0.00466158	0.24876
Mtr.45999.1.S1_at	IMGAG|1134.m00030 /FEA=mRNA /DEF=Bet v I allergen AC146775.8.301 120218 121751 mth2-95g14 01/13/05	-0.609806	0.0046953	0.24876
Mtr.1356.1.S1_s_at	AJ504152 /FEA=mRNA /DEF=	0.735774	0.00471915	0.24876
Mtr.38547.1.S1_at	TC103015 /FEA=mRNA /DEF=similar to UP|Q9FZ13 (Q9FZ13) Tuber-specific and sucrose-responsive element binding factor, partial (56%)	-0.801195	0.00473136	0.24876
Mtr.37873.1.S1_at	TC101601 /FEA=mRNA /DEF=	-0.53561	0.00473586	0.24876
Mtr.27915.1.S1_at	BF519820 /FEA=mRNA /DEF=weakly similar to GB|AAL06866.1|15809876|AY054205 AT3g53950/F5K20_250 {Arabidopsis thaliana;} , partial (35%)	-0.503106	0.00474053	0.24876
Mtr.5402.1.S1_s_at	BE320511 /FEA=mRNA /DEF=similar to PRF|1808320A|228690|1808320A abscission cellulase. {Phaseolus vulgaris;} , partial (24%)	0.389879	0.00474684	0.24876
Mtr.43878.1.S1_at	TC96233 /FEA=mRNA /DEF=homologue to UP|Q9ZTA8 (Q9ZTA8) Homeodomain protein (Fragment), partial (26%)	0.330201	0.00475206	0.24876
Mtr.18643.1.S1_at	IMGAG|1042.m00018 /FEA=mRNA /DEF=PsAD2 AC144539.7.181 60459 60761 mth2-11o10 01/13/05	-0.340657	0.00476395	0.24876
Mtr.43025.1.S1_at	TC94358 /FEA=mRNA /DEF=similar to UP|H1_PEA (P08283) Histone H1 (PsH1b) (PsH1b-40), partial (73%)	0.336346	0.00476972	0.24876
Mtr.46292.1.S1_at	IMGAG|762.m00016 /FEA=mRNA /DEF=Malate dehydrogenase, NAD-dependent, eukaryotes and gamma proteobacteria; Lactate/malate dehydrogenase AC124214.8.151 78653 76095 mth2-36a23 01/13/05	-0.353612	0.0047698	0.24876
Mtr.28399.1.S1_at	BG644826 /FEA=mRNA /DEF=weakly similar to UP|Q7M1S0 (Q7M1S0) Phytocyanin-related protein Pn14, partial (21%)	0.482383	0.00477034	0.24876
Mtr.17180.1.S1_at	IMGAG|901.m00011 /FEA=mRNA /DEF=Galactose mutarotase-like; Aldose 1-epimerase AC136974.11.101 29289 33806 mth2-22e9 01/13/05	0.331695	0.00477235	0.24876
Mtr.12154.1.S1_at	TC112331 /FEA=mRNA /DEF=similar to UP|Q9M9V0 (Q9M9V0) F6A14.10 protein, partial (46%)	-0.348585	0.00477811	0.24876
Mtr.49497.1.S1_at	IMGAG|791.m00022 /FEA=mRNA /DEF=Thioredoxin-related; Thioredoxin domain 2 AC126006.21.221 126617 122274 mth2-4c19 01/13/05	-0.36268	0.00478463	0.24876
Mtr.4593.1.S1_at	AL368580 /FEA=mRNA /DEF=similar to UP|Q85V22 (Q85V22) Histidine amino acid transporter, partial (18%)	0.335918	0.00478568	0.24876
Mtr.41048.1.S1_at	TC108609 /FEA=mRNA /DEF=similar to UP|Q9MA17 (Q9MA17) F20B17.1, partial (58%)	0.322094	0.00480668	0.24876
Mtr.15275.1.S1_at	IMGAG|734.m00015 /FEA=mRNA /DEF=Curculin-like (mannose-binding) lectin; Apple-like AC121246.25.141 69306 70622 mth2-35m8 01/13/05	0.557207	0.00481043	0.24876
Mtr.40695.1.S1_at	TC107858 /FEA=mRNA /DEF=	-0.468982	0.00482851	0.24876
Mtr.6955.1.S1_at	CX531528 /FEA=mRNA /DEF=	-0.846803	0.00483491	0.24876
Mtr.44316.1.S1_at	TC97112 /FEA=mRNA /DEF=similar to UP|Q9LEL9 (Q9LEL9) Matrix metalloproteinase, partial (19%)	-0.326263	0.00483562	0.24876
Mtr.33485.1.S1_at	BG451836 /FEA=mRNA /DEF=weakly similar to UP|Q9XI53 (Q9XI53) F9L1.10 protein, partial (20%)	0.400151	0.00484073	0.24876
Mtr.13668.1.S1_at	TC98738 /FEA=mRNA /DEF=similar to UP|Q8GRN0 (Q8GRN0) Expressed protein, partial (9%)	-0.369362	0.00484573	0.24876
Mtr.49019.1.S1_at	IMGAG|931.m00010 /FEA=mRNA /DEF=Glycoside hydrolase, family 1 AC138016.14.101 73898 81170 mth2-34f15 01/13/05	0.317144	0.0048493	0.24876
Mtr.40933.1.S1_at	TC108363 /FEA=mRNA /DEF=similar to UP|Q8S4X3 (Q8S4X3) TIR-similar-domain-containing protein TSDC, partial (22%)	-0.52799	0.00486891	0.24876
Mtr.10248.1.S1_at	TC106074 /FEA=mRNA /DEF=similar to UP|P93551 (P93551) Peroxidase precursor (Fragment) , partial (59%)	-0.403248	0.00487402	0.24876
Mtr.39289.1.S1_at	TC104594 /FEA=mRNA /DEF=similar to UP|Q8GVE3 (Q8GVE3) Flavonoid 1-2 rhamnosyltransferase, partial (7%)	0.369024	0.00488041	0.24876
Mtr.27421.1.S1_s_at	AW980451 /FEA=mRNA /DEF=similar to UP|Q6VY29 (Q6VY29) NADPH HC toxin reductase (Fragment), partial (16%)	-0.315262	0.00488314	0.24876
Mtr.31570.1.S1_at	AL370397 /FEA=mRNA /DEF=weakly similar to UP|CFI_PUELO (Q43056) Chalcone--flavonone isomerase (Chalcone isomerase) , partial (64%)	-0.326671	0.00489948	0.24876
Mtr.16954.1.S1_at	IMGAG|843.m00019 /FEA=mRNA /DEF=Auxin responsive SAUR protein AC133709.10.181 102108 102458 mth2-7b3 01/13/05	-0.501373	0.00492223	0.24876
Mtr.43776.1.S1_at	TC96037 /FEA=mRNA /DEF=	-0.709017	0.0049224	0.24876
Mtr.34205.1.S1_at	BQ141124 /FEA=mRNA /DEF=weakly similar to UP|Q6ZEC7 (Q6ZEC7) Slr7071 protein, partial (7%)	0.352562	0.00492397	0.24876
Mtr.2528.1.S1_s_at	BG648465 /FEA=mRNA /DEF=similar to UP|Q9FY48 (Q9FY48) Ankyrin-repeat containing protein, partial (9%)	0.346707	0.00493953	0.24876
Mtr.40412.1.S1_at	TC107227 /FEA=mRNA /DEF=	0.825135	0.0049409	0.24876
Mtr.26280.1.S1_x_at	1499.m00029 /FEA=mRNA /DEF=AC153128.1 26203 27389 mth2-81g19 similar to UP|Q8S4X0 (Q8S4X0) Embryo-abundant protein EMB	-0.33403	0.00494636	0.24876
Msa.1089.1.S1_at	iMsa.1089 /TID=Msa.1089.1 /CNT=1 /FEA=mRNA /TIER=ConsEnd /STK=0 /NOTE=sequence(s) not in UniGene /DEF=	0.361394	0.00494854	0.24876
Mtr.24811.1.S1_at	1769.m00021 /FEA=mRNA /DEF=AC152551.12 2672 10426 mth2-24d6 weakly similar to UP|O64850 (O64850) Hypothetical protein At2g26200	-0.321454	0.00495076	0.24876
Mtr.51345.1.S1_at	IMGAG|758.m00032 /FEA=mRNA /DEF=conserved hypothetical protein AC123898.40.321 144746 145685 mth2-31m6 01/13/05	-0.722027	0.0049515	0.24876
Mtr.44733.1.S1_at	TC97966 /FEA=mRNA /DEF=weakly similar to UP|CIS3_YEAST (P47001) Covalently-linked cell wall protein 11 precursor (CIS3 protein) (Soluble cell wall protein 8), partial (11%)	0.44362	0.00496656	0.24876
Mtr.35838.1.S1_at	TC97610 /FEA=mRNA /DEF=similar to UP|Q6L7A3 (Q6L7A3) Nitrate transporter (Fragment), partial (13%)	-0.517592	0.00497101	0.24876
Mtr.46326.1.S1_at	IMGAG|820.m00004 /FEA=mRNA /DEF=Pyridine nucleotide-disulphide oxidoreductase, class-II; FAD-dependent pyridine nucleotide-disulphide oxidoreductase; Pyridine nucleotide-disulphide oxidoreductase, class I; Flavin-containing monooxygenase FMO AC127429.25.41 22079 17349 mth2-9o20 01/13/05	-0.468314	0.00497576	0.24876
Mtr.51761.1.S1_at	IMGAG|989.m00008 /FEA=mRNA /DEF=Raffinose synthase AC140849.8.81 61851 58683 mth2-17f20 01/13/05	-0.335894	0.00498328	0.24876
Mtr.43988.1.S1_at	TC96462 /FEA=mRNA /DEF=UP|Q6VM20 (Q6VM20) Metal transport protein, complete	0.433417	0.00500296	0.24876
Msa.900.1.S1_s_at	iMsa.900 /TID=Msa.900.1 /CNT=1 /FEA=mRNA /TIER=ConsEnd /STK=0 /NOTE=sequence(s) not in UniGene /DEF=	0.378223	0.00500917	0.24876
Mtr.10494.1.S1_x_at	TC106944 /FEA=mRNA /DEF=similar to UP|Q9FQF1 (Q9FQF1) Glutathione S-transferase GST 7 , partial (89%)	0.577154	0.00501147	0.24876
Mtr.9446.1.S1_at	TC103378 /FEA=mRNA /DEF=weakly similar to UP|Q9FLV0 (Q9FLV0) Flavanone 3-hydroxylase-like protein, partial (28%)	-0.575838	0.00501193	0.24876
Mtr.39825.1.S1_at	TC105823 /FEA=mRNA /DEF=similar to UP|O21287 (O21287) NADH dehydrogenase, subunit 2 , partial (4%)	0.360606	0.00501251	0.24876
Mtr.27392.1.S1_at	AW775520 /FEA=mRNA /DEF=weakly similar to UP|Q8LA54 (Q8LA54) Nodulin-like protein, partial (58%)	1.34035	0.00503714	0.24876
Mtr.36306.1.S1_at	AW691939 /FEA=mRNA /DEF=homologue to UP|Q5W7C9 (Q5W7C9) Unknow protein, partial (33%)	-0.486432	0.00504453	0.24876
Mtr.41001.1.S1_at	TC108523 /FEA=mRNA /DEF=similar to GB|AAL24182.1|16604352|AY058074 AT5g12010/F14F18_180 {Arabidopsis thaliana;} , partial (42%)	-0.453435	0.00505784	0.24876
Mtr.4390.1.S1_at	AJ501098 /FEA=mRNA /DEF=	-0.398006	0.00506533	0.24876
Mtr.413.1.S1_at	1425.m00030 /FEA=mRNA /DEF=AC137701.25 27321 30511 mth2-35h1 weakly similar to TAIR|gene:2025544-GOpep .1 68408.m00859 CLAVATA1 receptor kinase( CLV1) similar to receptor-like protein	0.318049	0.00507679	0.24876
Sme.6024.1.S1_at	TIGR|NT01SM2444 /FEA=mRNA /DEF=conserved hypothetical protein {Sinorhizobium meliloti 1021}	-0.466966	0.0050801	0.24876
Mtr.43233.1.S1_at	TC94861 /FEA=mRNA /DEF=weakly similar to UP|O80689 (O80689) F8K4.2 protein, partial (81%)	-0.328297	0.00508245	0.24876
Mtr.42822.1.S1_at	TC112485 /FEA=mRNA /DEF=similar to UP|Q94FT6 (Q94FT6) Pectate lyase B (Fragment), partial (55%)	0.335495	0.00508676	0.24876
Mtr.3658.1.S1_at	BF519170 /FEA=mRNA /DEF=	0.337575	0.00509364	0.24876
Mtr.5838.1.S1_at	BG448567 /FEA=mRNA /DEF=weakly similar to UP|Q9MA74 (Q9MA74) Histidine decarboxylase (Serine decarboxylase), partial (24%)	-0.643033	0.00509638	0.24876
Mtr.4239.1.S1_at	TC106032 /FEA=mRNA /DEF=	-0.386577	0.00509664	0.24876
Mtr.13934.1.S1_at	TC99670 /FEA=mRNA /DEF=weakly similar to UP|Q9LVH5 (Q9LVH5) Gb|AAB70409.1, partial (15%)	-0.41214	0.00510044	0.24876
Mtr.10311.1.S1_at	TC106340 /FEA=mRNA /DEF=homologue to UP|Q8L6K8 (Q8L6K8) Pprg2 protein, complete	-1.04169	0.00510063	0.24876
Mtr.38421.1.S1_at	TC102755 /FEA=mRNA /DEF=similar to UP|Q9LG09 (Q9LG09) F14J16.29, partial (26%)	0.451837	0.00511145	0.24876
Mtr.33697.1.S1_at	BI264975 /FEA=mRNA /DEF=similar to UP|Q93ZM7 (Q93ZM7) AT3g13860/MCP4_7, partial (35%)	-0.402313	0.00511783	0.24876
Mtr.28247.1.S1_at	BG586880 /FEA=mRNA /DEF=weakly similar to UP|Q41399 (Q41399) Chalcone reductase, partial (52%)	0.32547	0.00512396	0.24876
Mtr.40433.1.S1_at	TC107267 /FEA=mRNA /DEF=similar to UP|Q9LM23 (Q9LM23) T10O22.24, partial (50%)	0.575824	0.00512426	0.24876
Mtr.5633.1.S1_at	BF640605 /FEA=mRNA /DEF=weakly similar to UP|Q677C6 (Q677C6) Esterase/lipase/thioesterase (Fragment), partial (79%)	-0.390948	0.00512912	0.24876
Sme.5178.1.S1_at	TIGR|NT01SM3294 /FEA=mRNA /DEF=conserved hypothetical protein {Sinorhizobium meliloti 1021}	0.38965	0.00512993	0.24876
Mtr.38177.1.S1_s_at	TC102244 /FEA=mRNA /DEF=similar to UP|Q9XI21 (Q9XI21) F9L1.43, partial (6%)	-0.3682	0.00513027	0.24876
Mtr.13308.1.S1_at	TC97631 /FEA=mRNA /DEF=	-0.400374	0.00513596	0.24876
Mtr.32131.1.S1_at	AW584649 /FEA=mRNA /DEF=similar to UP|Q8H0Z6 (Q8H0Z6) At1g71710/F14O23_9, partial (23%)	-0.523109	0.00515816	0.24876
Mtr.27470.1.S1_at	BE187592 /FEA=mRNA /DEF=	0.420445	0.00517441	0.24876
Mtr.32277.1.S1_at	AW686924 /FEA=mRNA /DEF=weakly similar to UP|Q94KG5 (Q94KG5) Pto-like kinase SG4 (Fragment), partial (17%)	0.771342	0.00518125	0.24876
Mtr.10440.1.S1_at	TC106790 /FEA=mRNA /DEF=	0.423724	0.00518362	0.24876
Mtr.33755.1.S1_at	BI267524 /FEA=mRNA /DEF=	-0.343744	0.00518929	0.24876
Mtr.37298.1.S1_at	TC100322 /FEA=mRNA /DEF=weakly similar to UP|Q9LUD0 (Q9LUD0) Cytochrome P450, partial (49%)	0.323479	0.00519208	0.24876
Mtr.9028.1.S1_at	TC102147 /FEA=mRNA /DEF=similar to UP|Q940D1 (Q940D1) At1g64110/F22C12_22, partial (74%)	0.58071	0.0051924	0.24876
Mtr.46852.1.S1_at	1722.m00033 /FEA=mRNA /DEF=AC149581.8 36857 35874 mth2-126m13 weakly similar to UP|Q6KAW1 (Q6KAW1) Putative esterase	-0.39557	0.00519354	0.24876
Mtr.45092.1.S1_at	TC98773 /FEA=mRNA /DEF=homologue to UP|Q41012 (Q41012) Endo-1,4-beta-glucanase precursor , partial (41%)	0.334414	0.00520943	0.24876
Mtr.11295.1.S1_at	TC109502 /FEA=mRNA /DEF=similar to UP|Q6K5X7 (Q6K5X7) Transport protein-like, partial (3%)	0.392954	0.00521094	0.24876
Mtr.33491.1.S1_at	BG451980 /FEA=mRNA /DEF=similar to UP|Q9FFL6 (Q9FFL6) Gb|AAD25831.1, partial (10%)	0.38272	0.00521344	0.24876
Msa.1696.1.S1_at	iMsa.1696 /TID=Msa.1696.1 /CNT=1 /FEA=mRNA /TIER=ConsEnd /STK=0 /NOTE=sequence(s) not in UniGene /DEF=	-0.35095	0.00521816	0.24876
Msa.3023.1.S1_at	iMsa.3023 /TID=Msa.3023.1 /CNT=1 /FEA=mRNA /TIER=ConsEnd /STK=0 /NOTE=sequence(s) not in UniGene /DEF=	0.375452	0.00522039	0.24876
Mtr.36990.1.S1_at	TC105588 /FEA=mRNA /DEF=weakly similar to UP|Q9BHM5 (Q9BHM5) RNA polymerase II largest subunit (Fragment), partial (4%)	-0.326552	0.00522658	0.24876
Mtr.4951.1.S1_at	AW127559 /FEA=mRNA /DEF=	-1.06416	0.00523221	0.24876
Mtr.18815.1.S1_at	IMGAG|1050.m00013 /FEA=mRNA /DEF=AAA ATPase; ABC transporter related; Glycoside hydrolase, family 10; Peptidase S16, lon protease AC144617.10.131 63035 71255 mth2-7m9 01/13/05	0.548352	0.00524246	0.24876
Mtr.6348.1.S1_at	BQ140346 /FEA=mRNA /DEF=weakly similar to UP|Q84XG0 (Q84XG0) NBS-LRR resistance protein RGH1, partial (6%)	-0.668322	0.00524283	0.24876
Mtr.13026.1.S1_at	TC96702 /FEA=mRNA /DEF=UP|Q6T303 (Q6T303) Ferric reductase, complete	-1.50789	0.00525078	0.24876
Mtr.30765.1.S1_at	CA922339 /FEA=mRNA /DEF=similar to GB|AAQ10282.1|33329787|AF532999 isoflavone synthase {Pisum sativum;} , partial (30%)	-1.79961	0.00525189	0.24876
Mtr.50035.1.S1_at	IMGAG|1183.m00008 /FEA=mRNA /DEF=conserved hypothetical protein AC147774.3.81 39107 47465 mth2-10c8 01/13/05	-0.694752	0.00525877	0.24876
Mtr.49422.1.S1_at	IMGAG|1027.m00002 /FEA=mRNA /DEF=Ras GTPase; ADP-ribosylation factor; Ras small GTPase, Ras type; Ras small GTPase, Rab type; Ras small GTPase, Rho type; GTP-binding nuclear protein Ran; Small GTP-binding protein domain AC144389.22.21 16955 17743 mth2-25e14 01/13/05	0.399509	0.00526176	0.24876
Mtr.25576.1.S1_at	1431.m00032 /FEA=mRNA /DEF=AC140029.19 6762 9364 mth2-20g24 similar to UP|Q943J5 (Q943J5) Ammonium transporter	0.533188	0.00526692	0.24876
Mtr.10385.1.S1_at	TC106594 /FEA=mRNA /DEF=similar to UP|NO75_SOYBN (P08297) Early nodulin 75 precursor (N-75) (NGM-75), partial (46%)	0.402913	0.00527323	0.24876
Mtr.43640.1.S1_at	TC95756 /FEA=mRNA /DEF=similar to UP|Q7XJT4 (Q7XJT4) At2g17080 protein, partial (14%)	-0.530073	0.00527345	0.24876
Mtr.28727.1.S1_at	BI311792 /FEA=mRNA /DEF=weakly similar to UP|Q8LRT6 (Q8LRT6) Adenosine monophosphate binding protein 1 AMPBP1, partial (9%)	0.731435	0.00527614	0.24876
Mtr.9310.1.S1_s_at	TC102999 /FEA=mRNA /DEF=weakly similar to UP|Q940G9 (Q940G9) Periaxin-like protein, partial (40%)	0.445252	0.00527727	0.24876
Mtr.43042.1.S1_at	TC94409 /FEA=mRNA /DEF=similar to UP|Q76DL0 (Q76DL0) LEDI-5c protein, partial (95%)	-0.324703	0.00528088	0.24876
Mtr.17829.1.S1_at	IMGAG|1017.m00006 /FEA=mRNA /DEF=UDP-glucose 4-epimerase; NAD-dependent epimerase/dehydratase AC142526.5.61 37621 34062 mth2-34h20 01/13/05	-0.318985	0.00528176	0.24876
Mtr.43610.1.S1_at	TC95700 /FEA=mRNA /DEF=	-0.337037	0.00529468	0.249048
Mtr.5907.1.S1_at	BG451971 /FEA=mRNA /DEF=weakly similar to UP|Q99J30 (Q99J30) Prostaglandin E synthase 2, partial (6%)	-0.416413	0.00532975	0.249667
Mtr.12373.1.S1_at	TC94558 /FEA=mRNA /DEF=similar to UP|Q93Z23 (Q93Z23) At1g52190/F9I5_4, partial (14%)	-0.35354	0.0053394	0.249667
Mtr.24815.1.S1_at	1769.m00031 /FEA=mRNA /DEF=AC152551.12 81196 81567 mth2-24d6 weakly similar to TAIR|gene:3438941-GOpep .1 68411.m04275 glutaredoxin protein family contains INTERPRO Domain IPR002109,	0.322474	0.00534203	0.249667
Mtr.2368.1.S1_at	BG587818 /FEA=mRNA /DEF=	-0.353364	0.005349	0.249667
Mtr.3511.1.S1_at	AW774172 /FEA=mRNA /DEF=similar to UP|Q5UFQ7 (Q5UFQ7) Anthranilate N-hydroxycinnamoyl/benzoyltransferase (Fragment), partial (17%)	-0.397861	0.0053533	0.249667
Mtr.12846.1.S1_at	TC96182 /FEA=mRNA /DEF=weakly similar to UP|O23190 (O23190) MAP3K-like protein kinase, partial (19%)	-1.02692	0.00536518	0.249667
Mtr.41137.1.S1_at	TC108789 /FEA=mRNA /DEF=similar to UP|PE11_ARATH (Q96519) Peroxidase 11 precursor (Atperox P11) (ATP23a/ATP23b) , partial (87%)	0.509055	0.00536542	0.249667
Mtr.23681.1.S1_x_at	1688.m00042 /FEA=mRNA /DEF=AC146862.21 72887 78303 mth2-174p12 similar to UP|Q94IH6 (Q94IH6) CjMDR1	0.326354	0.00537116	0.249667
Mtr.12780.1.S1_s_at	TC95941 /FEA=mRNA /DEF=weakly similar to UP|ATP6_ALLMI (O47872) ATP synthase a chain (ATPase protein 6) , partial (10%)	0.418727	0.00537604	0.249667
Mtr.48820.1.S1_at	IMGAG|1149.m00023 /FEA=mRNA /DEF=hypothetical protein AC146865.11.221 110116 109686 mth2-36m14 01/13/05	-0.456677	0.00537794	0.249667
Mtr.40397.1.S1_at	TC107190 /FEA=mRNA /DEF=similar to UP|CP78_SOYBN (O48927) Cytochrome P450 78A3 , partial (86%)	-0.419305	0.00538299	0.249667
Mtr.26827.1.S1_at	AJ501925 /FEA=mRNA /DEF=	0.622722	0.00539681	0.249938
Mtr.6973.1.S1_at	CX532437 /FEA=mRNA /DEF=weakly similar to UP|Q9ZSH1 (Q9ZSH1) Disease resistance gene homolog 9N, partial (5%)	0.394391	0.00541448	0.249938
Mtr.4595.1.S1_at	AL368659 /FEA=mRNA /DEF=similar to UP|Q7XAF8 (Q7XAF8) Papillar cell-specific pectin methylesterase-like protein, partial (27%)	-0.389499	0.0054202	0.249938
Mtr.8559.1.S1_at	TC100618 /FEA=mRNA /DEF=weakly similar to UP|Q8LF70 (Q8LF70) EDGP, partial (16%)	-0.90083	0.00542861	0.249938
Mtr.38209.1.S1_at	TC102295 /FEA=mRNA /DEF=weakly similar to OMNI|NTL01CA2298|AAK80285.1|15025337| Polysaccharide ABC transporter, permease component {Clostridium acetobutylicum;} , partial (8%)	0.438198	0.00543287	0.249938
Mtr.2045.1.S1_at	BF004469 /FEA=mRNA /DEF=similar to UP|O04361 (O04361) Prohibitin, partial (66%)	-0.337351	0.00544128	0.249938
Mtr.29933.1.S1_at	AW690469 /FEA=mRNA /DEF=	0.404884	0.0054459	0.249938
Mtr.29135.1.S1_at	CA989609 /FEA=mRNA /DEF=similar to UP|Q7RL42 (Q7RL42) Repeat organellar protein, partial (3%)	0.344155	0.00545493	0.249938
Mtr.49306.1.S1_at	IMGAG|1024.m00017 /FEA=mRNA /DEF=Exo70 exocyst complex subunit AC144343.8.171 84532 82766 mth2-12c21 01/13/05	-0.609175	0.0054721	0.249938
Mtr.27594.1.S1_at	BE239595 /FEA=mRNA /DEF=	0.545072	0.00547928	0.249938
Mtr.27638.1.S1_at	BE320306 /FEA=mRNA /DEF=	0.324867	0.00549034	0.249938
Mtr.32806.1.S1_at	BE324552 /FEA=mRNA /DEF=	-0.314454	0.00549053	0.249938
Mtr.32702.1.S1_at	BE318776 /FEA=mRNA /DEF=similar to UP|Q75H88 (Q75H88) Expressed protein, 3'-partial (Fragment), partial (17%)	0.795223	0.00549152	0.249938
Mtr.7403.1.S1_at	TC111393 /FEA=mRNA /DEF=similar to UP|IRT3_ARATH (Q8LE59) Fe(II) transport protein 3, chloroplast precursor (Iron-regulated transporter 3), partial (7%)	0.351345	0.00549623	0.249938
Mtr.36197.1.S1_at	AL380849 /FEA=mRNA /DEF=	-0.609111	0.00549939	0.249938
Mtr.24396.1.S1_at	1738.m00037 /FEA=mRNA /DEF=AC150981.11 49722 50907 mth2-166m22 weakly similar to TAIR|gene:2039340-GOpep .1 68409.m05436 protease inhibitor/seed storage/lipid transfer protein (LTP)	0.416019	0.00549948	0.249938
Mtr.28598.1.S1_at	BI269890 /FEA=mRNA /DEF=	0.454311	0.00550646	0.249938
Mtr.11457.1.S1_at	TC109994 /FEA=mRNA /DEF=weakly similar to UP|Q9LNX8 (Q9LNX8) F22G5.7, partial (11%)	-0.545518	0.00551857	0.249938
Mtr.35788.1.S1_at	TC112526 /FEA=mRNA /DEF=similar to UP|Q9LJU7 (Q9LJU7) Purple acid phosphatase-like protein, partial (18%)	0.401044	0.00552204	0.249938
Mtr.49432.1.S1_at	IMGAG|944.m00030 /FEA=mRNA /DEF=mutant flavanone 3-hydroxylase-related AC138453.8.291 143066 143527 mth2-20m14 01/13/05	-0.585216	0.0055256	0.249938
Mtr.43078.1.S1_s_at	TC94480 /FEA=mRNA /DEF=similar to UP|O65758 (O65758) Histone H1, partial (82%)	-0.327182	0.00554494	0.250473
Mtr.49390.1.S1_at	IMGAG|1026.m00004 /FEA=mRNA /DEF=hypothetical protein AC144375.14.41 16216 16766 mth2-11p13 01/13/05	-0.334523	0.00555114	0.250473
Mtr.14976.1.S1_at	IMGAG|772.m00028 /FEA=mRNA /DEF=Dienelactone hydrolase AC124960.25.271 103466 107052 mth2-26j24 01/13/05	-0.495903	0.00556357	0.250724
Mtr.43974.1.S1_at	TC96434 /FEA=mRNA /DEF=	0.421926	0.00557189	0.25079
Mtr.10950.1.S1_at	TC108424 /FEA=mRNA /DEF=weakly similar to UP|Q9SEB9 (Q9SEB9) Ribulose-1,5-bisphosphate carboxylase/oxygenase small subunit, partial (33%)	0.352569	0.00557911	0.250806
Mtr.18703.1.S1_at	IMGAG|960.m00010 /FEA=mRNA /DEF=Serine/threonine protein kinase; Tyrosine protein kinase; Protein kinase; Serine/threonine protein kinase, active site; NAF; Protein kinase-like AC139746.15.91 53524 55056 mth2-17b20 01/13/05	-0.403966	0.00559946	0.251173
Msa.1740.1.S1_at	iMsa.1740 /TID=Msa.1740.1 /CNT=1 /FEA=mRNA /TIER=ConsEnd /STK=0 /NOTE=sequence(s) not in UniGene /DEF=	0.331406	0.00561927	0.251173
Mtr.13198.1.S1_at	TC97243 /FEA=mRNA /DEF=similar to UP|Q9XHD3 (Q9XHD3) PHAP2B protein, partial (22%)	-0.529811	0.00562172	0.251173
Mtr.20002.1.S1_s_at	IMGAG|1200.m00020 /FEA=mRNA /DEF=Helix-loop-helix DNA-binding; Basic helix-loop-helix dimerisation region bHLH AC148290.3.201 109225 114664 mth2-45h12 01/13/05	0.334481	0.00562521	0.251173
Mtr.35354.1.S1_at	CX550509 /FEA=mRNA /DEF=similar to UP|Q84ND3 (Q84ND3) Cation diffusion facilitator 11, partial (45%)	-1.58033	0.00563615	0.251173
Mtr.42605.1.S1_at	TC111949 /FEA=mRNA /DEF=	-0.430602	0.00563846	0.251173
Mtr.10566.1.S1_at	TC107213 /FEA=mRNA /DEF=	0.454046	0.00564228	0.251173
Mtr.34894.1.S1_at	CX527244 /FEA=mRNA /DEF=	-0.340442	0.00564711	0.251173
Mtr.41592.1.S1_at	TC109691 /FEA=mRNA /DEF=similar to UP|Q6U7H9 (Q6U7H9) Pectate lyase, partial (83%)	0.327207	0.00565929	0.251173
Mtr.7517.1.S1_at	TC98616 /FEA=mRNA /DEF=	-0.488745	0.0056694	0.251173
Mtr.27879.1.S1_at	BF006392 /FEA=mRNA /DEF=	-0.37728	0.00567384	0.251173
Mtr.20004.1.S1_s_at	IMGAG|1200.m00022 /FEA=mRNA /DEF=Protein of unknown function UPF0005; Rho GTPase activation protein AC148290.3.221 120004 122726 mth2-45h12 01/13/05	-1.39712	0.00567883	0.251173
Mtr.50280.1.S1_at	IMGAG|1073.m00022 /FEA=mRNA /DEF=Protein kinase; Protein kinase-like AC145023.4.221 86275 87216 mth2-30j24 01/13/05	-0.326989	0.0056818	0.251173
Mtr.37751.1.S1_at	TC101337 /FEA=mRNA /DEF=similar to UP|7MT9_MEDSA (O22309) Isoflavone-7-O-methytransferase 9 (Isoflavone-O-methytransferase 9) (7 IOMT-9) , partial (37%)	0.425002	0.0056835	0.251173
Mtr.11072.1.S1_at	TC108794 /FEA=mRNA /DEF=weakly similar to UP|Q8VZF9 (Q8VZF9) AT5g12890/T24H18_60, partial (28%)	-0.392332	0.00569897	0.25152
Mtr.47758.1.S1_at	1631.m00034 /FEA=mRNA /DEF=AC138465.20 10086 8601 mth2-23h19 weakly similar to TAIR|gene:3437446-GOpep .1 68409.m02443 bHLH protein family contains Pfam profile: PF00010	-0.763781	0.00570836	0.25152
Mtr.2196.1.S1_x_at	BG454876 /FEA=mRNA /DEF=	0.534093	0.00572147	0.25152
Msa.2984.1.S1_at	iMsa.2984 /TID=Msa.2984.1 /CNT=1 /FEA=mRNA /TIER=ConsEnd /STK=0 /NOTE=sequence(s) not in UniGene /DEF=	0.323741	0.00573399	0.25152
Mtr.13167.1.S1_at	TC97145 /FEA=mRNA /DEF=similar to UP|Q96537 (Q96537) Acyl CoA synthetase , partial (45%)	0.417982	0.00573808	0.25152
Mtr.19910.1.S1_at	IMGAG|1093.m00015 /FEA=mRNA /DEF=Protein phosphatase 2C, putative AC146562.17.141 54951 57589 mth2-14d10 01/13/05	-0.44225	0.00573818	0.25152
Mtr.37043.1.S1_at	TC110927 /FEA=mRNA /DEF=similar to UP|Q8LF70 (Q8LF70) EDGP, partial (14%)	0.368708	0.00573952	0.25152
Mtr.9830.1.S1_at	TC104529 /FEA=mRNA /DEF=similar to UP|Q8GZD2 (Q8GZD2) Expansin, partial (72%)	0.380418	0.00575396	0.251681
Mtr.11638.1.S1_at	TC110566 /FEA=mRNA /DEF=	0.343066	0.00575695	0.251681
Mtr.13923.1.S1_at	TC99631 /FEA=mRNA /DEF=similar to UP|Q6NPD7 (Q6NPD7) At4g25434, partial (19%)	0.761514	0.00580249	0.253286
Mtr.40363.1.S1_at	TC107129 /FEA=mRNA /DEF=similar to UP|Q6T7D1 (Q6T7D1) Fiber protein Fb19 (Fragment), partial (81%)	0.385846	0.00581338	0.253286
Mtr.10659.1.S1_s_at	TC107522 /FEA=mRNA /DEF=weakly similar to UP|Q9SS03 (Q9SS03) F12P19.3, partial (37%)	-0.76747	0.00581627	0.253286
Mtr.41060.1.S1_at	TC108635 /FEA=mRNA /DEF=weakly similar to UP|Q6K1Z7 (Q6K1Z7) Isochorismatase hydrolase-like protein, partial (82%)	0.474108	0.00582139	0.253286
Mtr.2664.1.S1_at	BM779623 /FEA=mRNA /DEF=weakly similar to UP|Q9SP27 (Q9SP27) Flavone synthase II, partial (38%)	-0.548278	0.00583373	0.253521
Mtr.8260.1.S1_at	CX539005 /FEA=mRNA /DEF=weakly similar to UP|O44416 (O44416) Special lobe-specific silk protein ssp160, partial (3%)	0.324006	0.00585355	0.253585
Mtr.41806.1.S1_at	TC110160 /FEA=mRNA /DEF=	0.400702	0.0058545	0.253585
Mtr.45409.1.S1_at	TC99579 /FEA=mRNA /DEF=similar to UP|C7DB_LOTJA (O22307) Cytochrome P450 71D11 (Fragment) , partial (24%)	0.724463	0.00585601	0.253585
Mtr.16234.1.S1_at	IMGAG|818.m00026 /FEA=mRNA /DEF=Allergen V5/Tpx-1 related; Ves allergen AC127169.13.261 113617 114237 mth2-36n3 01/13/05	-0.492316	0.00587986	0.254283
Mtr.37028.1.S1_at	TC109366 /FEA=mRNA /DEF=	-0.447861	0.00588604	0.254283
Mtr.9411.1.S1_at	TC103272 /FEA=mRNA /DEF=similar to UP|Q39224 (Q39224) SRG1 protein (F6I1.30/F6I1.30) (At1g17020/F6I1.30), partial (47%)	0.627543	0.00591709	0.254719
Mtr.42924.1.S1_at	TC94122 /FEA=mRNA /DEF=	0.328003	0.00594135	0.254719
Mtr.39083.1.S1_at	TC104151 /FEA=mRNA /DEF=similar to UP|Q6K4D4 (Q6K4D4) Proliferating-cell nucleolar protein-like, partial (22%)	-0.374831	0.00596824	0.254719
Mtr.930.1.S1_at	1501.m00038 /FEA=mRNA /DEF=AC154034.1 67172 69802 mth2-71n23 similar to TAIR|gene:2049434-GOpep .1 68409.m04033 expressed protein	0.434077	0.00597535	0.254719
Mtr.43118.1.S1_s_at	TC94576 /FEA=mRNA /DEF=weakly similar to UP|CP72_CATRO (Q05047) Cytochrome P450 72A1 (CYPLXXII) (Secologanin synthase) (SLS) , partial (10%)	-0.360958	0.00597639	0.254719
Mtr.29885.1.S1_at	AW574259 /FEA=mRNA /DEF=	-0.31544	0.00598497	0.254719
Mtr.23313.1.S1_at	1666.m00044 /FEA=mRNA /DEF=AC145329.27 33464 32871 mth2-8i21 weakly similar to TAIR|gene:2132172-GOpep .1 68411.m00257 expressed protein	0.388764	0.00598859	0.254719
Mtr.26364.1.S1_at	1506.m00055 /FEA=mRNA /DEF=AC155157.1 81185 81787 mth2-53f22 similar to UP|Q9ZR83 (Q9ZR83) EREBP-3 homolog	-0.481417	0.00598934	0.254719
Mtr.10567.1.S1_s_at	TC107214 /FEA=mRNA /DEF=	0.440548	0.00598942	0.254719
Mtr.2455.1.S1_at	BG645503 /FEA=mRNA /DEF=similar to GB|AAR29071.1|39636740|AY426261 blight resistance protein RGA3 {Solanum bulbocastanum;} , partial (4%)	-0.394727	0.00599519	0.254719
Mtr.51926.1.S1_s_at	IMGAG|889.m00014 /FEA=mRNA /DEF=Transferase AC136142.12.131 62465 63838 mth2-9f9 01/13/05	-0.317551	0.00599777	0.254719
Mtr.2096.1.S1_at	BF520186 /FEA=mRNA /DEF=similar to GB|AAK59795.1|14335062|AY037210 AT3g02110/F1C9_10 {Arabidopsis thaliana;} , partial (27%)	-0.494597	0.00599872	0.254719
Mtr.12481.1.S1_at	TC94949 /FEA=mRNA /DEF=weakly similar to UP|Q9FG54 (Q9FG54) Root cap protein 2-like protein, partial (84%)	-0.326231	0.0059995	0.254719
Mtr.5263.1.S1_at	AW694985 /FEA=mRNA /DEF=similar to GB|AAO63332.1|28950817|BT005268 At1g18400 {Arabidopsis thaliana;} , partial (12%)	-0.763115	0.006003	0.254719
Mtr.12648.1.S1_at	TC95463 /FEA=mRNA /DEF=similar to UP|Q41021 (Q41021) Ovary protein induced by treatment with gibberellic acid (Fragment), partial (46%)	0.345053	0.00601717	0.254719
Mtr.1946.1.S1_at	BE941927 /FEA=mRNA /DEF=	0.378592	0.00602393	0.254719
Mtr.50457.1.S1_s_at	IMGAG|1060.m00001 /FEA=mRNA /DEF=Legume lectin, alpha AC144725.16.1 44 757 mth2-7m17 01/13/05	-0.298877	0.00602748	0.254719
Mtr.11710.1.S1_at	TC110803 /FEA=mRNA /DEF=UP|Q9VWW6 (Q9VWW6) CG5963-PA, partial (6%)	0.331041	0.00602847	0.254719
Mtr.42519.1.S1_at	TC111735 /FEA=mRNA /DEF=similar to UP|Q94KL7 (Q94KL7) Stem secoisolariciresinol dehydrogenase (Fragment), partial (23%)	0.304449	0.0060358	0.254719
Mtr.20144.1.S1_at	IMGAG|1102.m00018 /FEA=mRNA /DEF=Multi antimicrobial extrusion protein MatE AC146573.21.171 80266 78647 mth2-145j1 01/13/05	-1.34072	0.00604067	0.254719
Mtr.12477.1.S1_at	TC94930 /FEA=mRNA /DEF=similar to UP|Q9AYU1 (Q9AYU1) Quinone-oxidoreductase QR1 (Fragment), partial (64%)	0.505099	0.00605883	0.254719
Mtr.10044.1.S1_at	TC105367 /FEA=mRNA /DEF=	-0.313902	0.00609057	0.254719
Mtr.49127.1.S1_at	IMGAG|936.m00022 /FEA=mRNA /DEF=dihydro-flavanoid reductase-like protein AC138130.9.211 111580 112888 mth2-31d24 01/13/05	0.410555	0.00609619	0.254719
Mtr.5065.1.S1_at	AW685238 /FEA=mRNA /DEF=similar to UP|Q9LN45 (Q9LN45) F18O14.25, partial (1%)	0.35966	0.00610246	0.254719
Mtr.48785.1.S1_s_at	IMGAG|1251.m00013 /FEA=mRNA /DEF=TGF-beta receptor, type I/II extracellular region AC149489.2.131 81262 78492 mth2-24b4 01/13/05	-0.354642	0.00610871	0.254719
Mtr.12424.1.S1_at	TC94758 /FEA=mRNA /DEF=similar to UP|Q9FIG6 (Q9FIG6) Similarity to disease resistance response protein, partial (43%)	-1.19328	0.00610952	0.254719
Mtr.38855.1.S1_at	TC103683 /FEA=mRNA /DEF=	0.364138	0.00611595	0.254719
Mtr.44068.1.S1_at	TC96628 /FEA=mRNA /DEF=similar to UP|Q9LVE4 (Q9LVE4) Gb|AAD36947.1, partial (27%)	-0.35112	0.00612176	0.254719
Mtr.43642.1.S1_at	TC95762 /FEA=mRNA /DEF=	0.411272	0.00612532	0.254719
Mtr.33067.1.S1_at	BF640596 /FEA=mRNA /DEF=similar to UP|Q9FLM5 (Q9FLM5) N-hydroxycinnamoyl/benzoyltransferase-like protein, partial (21%)	0.513139	0.00612625	0.254719
Mtr.45250.1.S1_at	TC99174 /FEA=mRNA /DEF=	-0.313919	0.00613351	0.254719
Mtr.35894.1.S1_at	TC98998 /FEA=mRNA /DEF=	-0.384381	0.00614225	0.254719
Mtr.6155.1.S1_at	BI271848 /FEA=mRNA /DEF=similar to UP|Q9FHA5 (Q9FHA5) Protein kinase-like protein, partial (12%)	-0.371818	0.00614626	0.254719
Mtr.43028.1.S1_at	TC94361 /FEA=mRNA /DEF=similar to UP|Q6ZYF1 (Q6ZYF1) Histone H1, partial (60%)	0.581314	0.0061475	0.254719
Mtr.26395.1.S1_s_at	1507.m00093 /FEA=mRNA /DEF=AC155282.1 216495 215708 mth2-63e12	-0.403306	0.00615399	0.254719
Mtr.15596.1.S1_at	IMGAG|747.m00019 /FEA=mRNA /DEF=C2 calcium/lipid-binding region, CaLB AC122726.21.191 78378 82001 mth2-23o24 01/13/05	-0.452684	0.00615717	0.254719
Mtr.10283.1.S1_at	TC106248 /FEA=mRNA /DEF=similar to UP|Q5VNP5 (Q5VNP5) Hydrolase-like, partial (53%)	0.37483	0.0061651	0.254719
Mtr.37367.1.S1_at	TC100519 /FEA=mRNA /DEF=weakly similar to UP|Q8LKG3 (Q8LKG3) UDP-glucosyltransferase, partial (27%)	-0.302638	0.00616516	0.254719
Mtr.8680.1.S1_at	TC100994 /FEA=mRNA /DEF=similar to UP|Q84L80 (Q84L80) Expansin precursor, partial (98%)	0.313101	0.00616794	0.254719
Mtr.40716.1.S1_at	TC107898 /FEA=mRNA /DEF=UP|WFD1_RAT (O70280) WAP four-disulfide core domain protein 1 precursor (Prostate stromal protein ps20) (ps20 growth inhibitor), partial (5%)	0.360941	0.00618476	0.25488
Mtr.17167.1.S1_at	IMGAG|900.m00026 /FEA=mRNA /DEF=Methyladenine glycosylase; DNA glycosylase; Ankyrin AC136973.16.261 94702 97767 mth2-24n22 01/13/05	0.362933	0.00619676	0.25488
Mtr.10427.1.S1_at	TC106739 /FEA=mRNA /DEF=similar to UP|Q75LF9 (Q75LF9) Expressed protein, partial (14%)	0.536641	0.00620535	0.25488
Mtr.45570.1.S1_at	TC99948 /FEA=mRNA /DEF=homologue to UP|Q9XE60 (Q9XE60) Ribonucleotide reductase small subunit, partial (56%)	-0.52598	0.00620608	0.25488
Msa.1819.1.S1_at	iMsa.1819 /TID=Msa.1819.1 /CNT=1 /FEA=mRNA /TIER=ConsEnd /STK=0 /NOTE=sequence(s) not in UniGene /DEF=	-0.342938	0.00621015	0.25488
Mtr.31951.1.S1_at	AL386761 /FEA=mRNA /DEF=	1.25374	0.0062194	0.25488
Mtr.10958.1.S1_at	TC108446 /FEA=mRNA /DEF=weakly similar to UP|PE52_ARATH (Q9FLC0) Peroxidase 52 precursor (Atperox P52) (ATP49) , partial (67%)	0.565919	0.00622067	0.25488
Mtr.17173.1.S1_s_at	IMGAG|989.m00005 /FEA=mRNA /DEF=Alliinase EGF-like; Allinase, C-terminal AC140849.8.51 53987 48261 mth2-17f20 01/13/05	-0.308393	0.00623092	0.254895
Mtr.43279.1.S1_at	TC94965 /FEA=mRNA /DEF=similar to UP|Q6RUF9 (Q6RUF9) Proline dehydrogenase , partial (95%)	0.539394	0.00624408	0.254895
Mtr.35177.1.S1_at	CX535010 /FEA=mRNA /DEF=	0.329322	0.00624448	0.254895
Mtr.50719.1.S1_s_at	IMGAG|1043.m00011 /FEA=mRNA /DEF=Exostosin-like AC144540.5.111 30324 28121 mth2-19p16 01/13/05	0.325498	0.0062503	0.254895
Mtr.34755.1.S1_at	CX523480 /FEA=mRNA /DEF=similar to PIR|T52612|T52612 SRP receptor homolog FtsY precursor, chloroplast [validated] - Arabidopsis thaliana {Arabidopsis thaliana;} , partial (39%)	-0.304201	0.00625591	0.254895
Mtr.10575.1.S1_at	TC107231 /FEA=mRNA /DEF=similar to GB|AAP37803.1|30725562|BT008444 At4g35750 {Arabidopsis thaliana;} , partial (91%)	0.393257	0.00626651	0.255043
Mtr.29948.1.S1_at	AW694852 /FEA=mRNA /DEF=	0.313653	0.00627519	0.255046
Mtr.41403.1.S1_at	TC109314 /FEA=mRNA /DEF=weakly similar to UP|Q84VI8 (Q84VI8) Beta-ketoacyl-CoA-synthase, partial (24%)	0.50611	0.00630281	0.255046
Mtr.10450.1.S1_at	TC106817 /FEA=mRNA /DEF=weakly similar to UP|Q9LWK9 (Q9LWK9) (japonica cultivar-group) genomic DNA, chromosome 1, PAC clone:P0485D09, partial (71%)	0.699912	0.00630987	0.255046
Msa.1887.1.S1_at	iMsa.1887 /TID=Msa.1887.1 /CNT=1 /FEA=mRNA /TIER=ConsEnd /STK=0 /NOTE=sequence(s) not in UniGene /DEF=	0.339517	0.00631004	0.255046
Mtr.38200.1.S1_at	TC102280 /FEA=mRNA /DEF=weakly similar to UP|Q94BZ1 (Q94BZ1) AT5g13750/MXE10_2 (Transporter-like protein), partial (71%)	-0.366071	0.00631047	0.255046
Mtr.14143.1.S1_at	IMGAG|1108.m00018 /FEA=mRNA /DEF=DEAD/DEAH box helicase, N-terminal; Helicase, C-terminal AC146588.14.171 78508 71369 mth2-145c3 01/13/05	-0.299952	0.00631378	0.255046
Mtr.19907.1.S1_at	IMGAG|1198.m00036 /FEA=mRNA /DEF=Auxin responsive SAUR protein AC148242.14.361 72717 72445 mth2-18f6 01/13/05	-0.330753	0.00631544	0.255046
Mtr.28672.1.S1_at	BI309808 /FEA=mRNA /DEF=	0.559426	0.0063297	0.25511
Mtr.18798.1.S1_at	IMGAG|964.m00005 /FEA=mRNA /DEF=Proteinase inhibitor I3, Kunitz legume; Kunitz inhibitor ST1-like AC140022.11.41 29914 29297 mth2-11g20 01/13/05	-0.378375	0.00634	0.25511
Mtr.22096.1.S1_at	1583.m00101 /FEA=mRNA /DEF=AC127428.34 171264 167911 mth2-36c19 weakly similar to UP|Q6JN47 (Q6JN47) EIX receptor 1	-0.556214	0.00634968	0.25511
Mtr.29260.1.S1_a_at	CB892352 /FEA=mRNA /DEF=	-0.655559	0.00637491	0.25511
Mtr.2387.1.S1_at	BG588809 /FEA=mRNA /DEF=	-0.549575	0.00638474	0.25511
Mtr.4663.1.S1_at	AL373884 /FEA=mRNA /DEF=weakly similar to UP|Q9M011 (Q9M011) Light-inducible protein ATLS1, partial (55%)	-0.530933	0.00638687	0.25511
Mtr.48422.1.S1_at	1565.m00058 /FEA=mRNA /DEF=AC119412.11 109963 104119 mth2-31d18	0.493098	0.00640312	0.25511
Mtr.36943.1.S1_at	TC102711 /FEA=mRNA /DEF=	-0.729055	0.00640758	0.25511
Mtr.6358.1.S1_at	BQ140771 /FEA=mRNA /DEF=similar to UP|Q96X18 (Q96X18) Acetyl-CoA acetyltransferase, partial (10%)	0.330402	0.00641148	0.25511
Mtr.20471.1.S1_at	IMGAG|1219.m00009 /FEA=mRNA /DEF=conserved hypothetical protein protein AC148655.4.91 49356 48326 mth2-61c11 01/13/05	-0.299952	0.00642098	0.25511
Mtr.44326.1.S1_at	TC97138 /FEA=mRNA /DEF=weakly similar to UP|EPA5_HUMAN (P54756) Ephrin type-A receptor 5 precursor (Tyrosine-protein kinase receptor EHK-1) (Eph homology kinase-1) (Receptor protein-tyrosine kinase HEK7) , partial (3%)	-0.681419	0.00642509	0.25511
Mtr.39596.1.S1_at	TC105222 /FEA=mRNA /DEF=similar to UP|Q93YI3 (Q93YI3) Calcium dependent calmodulin independent protein kinase (Fragment), partial (26%)	-0.299471	0.00642716	0.25511
Mtr.41494.1.S1_at	TC109499 /FEA=mRNA /DEF=	-0.774585	0.00643081	0.25511
Mtr.34327.1.S1_s_at	BQ144149 /FEA=mRNA /DEF=similar to UP|Q8SBC3 (Q8SBC3) Protein phosphatase 2C (Fragment), partial (33%)	-0.318588	0.00643412	0.25511
Mtr.45060.1.S1_at	TC98690 /FEA=mRNA /DEF=similar to UP|STO_ARATH (Q96288) Salt-tolerance protein, partial (44%)	-0.330699	0.00644167	0.25511
Mtr.42674.1.S1_at	TC112127 /FEA=mRNA /DEF=similar to UP|O49915 (O49915) RAPB protein, partial (28%)	-0.63108	0.00644365	0.25511
Mtr.3808.1.S1_at	BG646029 /FEA=mRNA /DEF=similar to UP|Q94IH6 (Q94IH6) CjMDR1, partial (17%)	-0.365514	0.00644515	0.25511
Mtr.38829.1.S1_s_at	TC103619 /FEA=mRNA /DEF=homologue to UP|Q8W239 (Q8W239) GT-2 factor (Fragment), partial (38%)	-0.371925	0.00645091	0.25511
Mtr.44496.1.S1_at	TC97474 /FEA=mRNA /DEF=similar to UP|Q6YYH8 (Q6YYH8) AP2 domain-containing protein AP29-like, partial (30%)	-1.41999	0.00645899	0.25511
Mtr.14435.1.S1_at	IMGAG|1223.m00011 /FEA=mRNA /DEF=Calcium-binding EF-hand AC148815.2.101 63891 64223 mth2-13k15 01/13/05	-0.661	0.00646193	0.25511
Mtr.27691.1.S1_at	BE942134 /FEA=mRNA /DEF=	0.750642	0.0064636	0.25511
Mtr.6589.1.S1_at	BQ150573 /FEA=mRNA /DEF=similar to PIR|T01729|T01729 mitochondrial solute carrier protein homolog - Arabidopsis thaliana {Arabidopsis thaliana;} , partial (27%)	0.347152	0.00647148	0.255145
Mtr.24817.1.S1_at	1769.m00033 /FEA=mRNA /DEF=AC152551.12 94038 88228 mth2-24d6 weakly similar to UP|Q5ZQK6 (Q5ZQK6) Fructan 1-exohydrolase, partial (96%)	0.458255	0.0064851	0.255211
Mtr.50437.1.S1_at	IMGAG|969.m00013 /FEA=mRNA /DEF=hypothetical protein AC140030.6.121 71028 70864 mth2-7g24 01/13/05	0.345241	0.00649287	0.255211
Mtr.45743.1.S1_at	IMGAG|1231.m00017 /FEA=mRNA /DEF=hypothetical protein AC148971.3.161 90393 91201 mth2-79e23 01/13/05	-0.328014	0.0064952	0.255211
Mtr.28298.1.S1_at	BG588120 /FEA=mRNA /DEF=	-0.647493	0.00650738	0.255211
Mtr.11454.1.S1_at	TC109988 /FEA=mRNA /DEF=similar to UP|MAD2_ARATH (Q9LU93) Mitotic spindle checkpoint protein MAD2, partial (98%)	0.30409	0.00651888	0.255211
Mtr.8530.1.S1_s_at	TC100521 /FEA=mRNA /DEF=weakly similar to UP|Q940V3 (Q940V3) At2g22590/T9I22.3, partial (15%)	-0.315864	0.00653069	0.255211
Mtr.39333.1.S1_at	TC104675 /FEA=mRNA /DEF=weakly similar to UP|Q9LVA8 (Q9LVA8) Gb|AAB82627.1 (At5g62280), partial (22%)	-0.642683	0.00654029	0.255211
Mtr.15895.1.S1_s_at	IMGAG|849.m00019 /FEA=mRNA /DEF=Dormancyauxin associated AC134522.191 83587 85172 AC126017.7 01/13/05	0.836123	0.00654606	0.255211
Mtr.9669.1.S1_at	TC104016 /FEA=mRNA /DEF=weakly similar to UP|Q5UFQ7 (Q5UFQ7) Anthranilate N-hydroxycinnamoyl/benzoyltransferase (Fragment), partial (29%)	0.382565	0.00654742	0.255211
Mtr.43078.1.S1_at	TC94480 /FEA=mRNA /DEF=similar to UP|O65758 (O65758) Histone H1, partial (82%)	-0.339339	0.00655477	0.255211
Mtr.7626.1.S1_at	AJ503719 /FEA=mRNA /DEF=similar to UP|Q62041 (Q62041) 57-KD Calcium-binding protein (MCaBP) (Fragment), partial (7%)	-0.381768	0.00655644	0.255211
Mtr.2004.1.S1_s_at	BE999014 /FEA=mRNA /DEF=weakly similar to UP|Q9LLX2 (Q9LLX2) Trypsin inhibitor, partial (30%)	-0.584919	0.00655693	0.255211
Mtr.41979.1.S1_at	TC110496 /FEA=mRNA /DEF=similar to UP|O24097 (O24097) MtN19 protein precursor, partial (60%)	-1.46244	0.00656911	0.255412
Mtr.23572.1.S1_at	1681.m00026 /FEA=mRNA /DEF=AC146750.20 21226 20705 mth2-16o6 similar to UP|P93713 (P93713) PEThy;ZPT2-5	0.330445	0.00657673	0.255437
Mtr.14155.1.S1_at	IMGAG|814.m00007 /FEA=mRNA /DEF=Cysteine-rich TIL region; S locus-related glycoprotein 1 binding pollen coat AC126794.14.71 30193 29846 mth2-24j7 01/13/05	-0.4779	0.00659662	0.255872
Mtr.9873.1.S1_at	TC104708 /FEA=mRNA /DEF=weakly similar to UP|Q6VBI6 (Q6VBI6) Thioredoxin H2, partial (73%)	-1.42694	0.00660192	0.255872
Msa.986.1.S1_s_at	iMsa.986 /TID=Msa.986.1 /CNT=1 /FEA=mRNA /TIER=ConsEnd /STK=0 /NOTE=sequence(s) not in UniGene /DEF=	0.32915	0.00661226	0.256001
Mtr.38347.1.S1_at	TC102589 /FEA=mRNA /DEF=weakly similar to UP|TM26_HUMAN (Q12899) Tripartite motif protein 26 (Zinc finger protein 173) (Acid finger protein) (AFP) (RING finger protein 95), partial (5%)	0.305862	0.00662846	0.256191
Mtr.27223.1.S1_at	AW587092 /FEA=mRNA /DEF=similar to UP|O94597 (O94597) Dubious, partial (10%)	0.318739	0.00664037	0.256191
Mtr.9751.1.S1_at	TC104270 /FEA=mRNA /DEF=	-0.696551	0.0066429	0.256191
Mtr.31636.1.S1_at	AL373291 /FEA=mRNA /DEF=similar to UP|Q9XFL3 (Q9XFL3) Peroxidase 1 (Fragment), partial (44%)	1.12341	0.00665254	0.256191
Msa.2287.1.S1_at	iMsa.2287 /TID=Msa.2287.1 /CNT=1 /FEA=mRNA /TIER=ConsEnd /STK=0 /NOTE=sequence(s) not in UniGene /DEF=	0.378845	0.00665846	0.256191
Mtr.29832.1.S1_s_at	AW256676 /FEA=mRNA /DEF=similar to GB|AAR24666.1|38603842|BT010888 At1g12740 {Arabidopsis thaliana;} , partial (30%)	-0.468424	0.00667277	0.256191
Mtr.29520.1.S1_at	TC104566 /FEA=mRNA /DEF=	0.307061	0.00667581	0.256191
Mtr.1758.1.S1_at	AW776722 /FEA=mRNA /DEF=weakly similar to UP|Q9LPZ9 (Q9LPZ9) T23J18.2, partial (7%)	-0.590889	0.00667833	0.256191
Mtr.11601.1.S1_at	TC110426 /FEA=mRNA /DEF=similar to GB|AAM19910.1|20453343|AY097394 AT4g28140/F26K10_20 {Arabidopsis thaliana;} , partial (11%)	0.468558	0.00668025	0.256191
Mtr.46283.1.S1_s_at	IMGAG|1143.m00012 /FEA=mRNA /DEF=2OG-Fe(II) oxygenase AC146817.10.121 51633 47813 mth2-8c19 01/13/05	-1.72717	0.00668798	0.256218
Mtr.11150.1.S1_at	TC109040 /FEA=mRNA /DEF=similar to UP|Q84ZB9 (Q84ZB9) RNA recognition motif (RRM)-containing protein-like, partial (66%)	-0.303918	0.00670124	0.256458
Mtr.3223.1.S1_at	TC105682 /FEA=mRNA /DEF=	-0.393008	0.00672431	0.256642
Mtr.8133.1.S1_at	BQ148255 /FEA=mRNA /DEF=similar to UP|Q94AY1 (Q94AY1) AT5g14760/T9L3_60, partial (12%)	-0.355483	0.00672555	0.256642
Mtr.24249.1.S1_at	1725.m00042 /FEA=mRNA /DEF=AC149637.8 65354 63597 mth2-181h2 similar to UP|Q70I35 (Q70I35) Papain-like cysteine proteinase-like protein 2	0.301488	0.00673519	0.256642
Mtr.5259.1.S1_at	AW694851 /FEA=mRNA /DEF=homologue to UP|Q6R053 (Q6R053) MYB transcription factor (MYB56 R2R3-MYB factor family member), partial (5%)	-0.318664	0.00674178	0.256642
Mtr.36039.1.S1_at	AJ548147 /FEA=mRNA /DEF=similar to UP|Q9LJ86 (Q9LJ86) Gb|AAD48513.1 (AT3g22600/F16J14_17), partial (26%)	0.393522	0.00675618	0.256642
Mtr.9876.1.S1_at	TC104716 /FEA=mRNA /DEF=similar to UP|CBFC_HUMAN (Q13952) Nuclear transcription factor Y subunit gamma (NF-Y protein chain C) (Nuclear factor YC) (NF-YC) (CCAAT-binding transcription factor subunit C) (CBF-C) (Transactivator HSM-1/2), partial (16%)	0.61116	0.00675668	0.256642
Mtr.4761.1.S1_at	AL381637 /FEA=mRNA /DEF=	-0.4529	0.00676044	0.256642
Mtr.46661.1.S1_x_at	1742.m00058 /FEA=mRNA /DEF=AC151529.16 76957 80858 mth2-7n23 weakly similar to UP|Q8LNV7 (Q8LNV7) Putative receptor-like protein kinase	0.361639	0.00676223	0.256642
Mtr.30847.1.S1_at	CB891114 /FEA=mRNA /DEF=similar to UP|P93159 (P93159) Beta-glucan-elicitor receptor, partial (11%)	0.348236	0.00677348	0.256802
Mtr.39358.1.S1_at	TC104723 /FEA=mRNA /DEF=weakly similar to UP|Q66PF4 (Q66PF4) UDP-glucose glucosyltransferase, partial (33%)	0.594986	0.00678753	0.257068
Mtr.40481.1.S1_at	TC107378 /FEA=mRNA /DEF=homologue to UP|Q9SM61 (Q9SM61) Isovaleryl-CoA Dehydrogenase (Auxin binding protein (Abp44)) , partial (58%)	0.706046	0.00680413	0.25743
Msa.854.1.S1_at	iMsa.854 /TID=Msa.854.1 /CNT=1 /FEA=mRNA /TIER=ConsEnd /STK=0 /NOTE=sequence(s) not in UniGene /DEF=	0.588427	0.00681286	0.257494
Mtr.29368.1.S1_at	CB895080 /FEA=mRNA /DEF=similar to UP|Q39202 (Q39202) Receptor-like protein kinase precursor , partial (4%)	-0.426909	0.00682164	0.257559
Mtr.45801.1.S1_at	IMGAG|1124.m00024 /FEA=mRNA /DEF=conserved hypothetical protein AC146745.18.241 109960 110490 mth2-53p19 01/13/05	0.319259	0.00686796	0.258844
Mtr.5767.1.S1_at	BF648254 /FEA=mRNA /DEF=weakly similar to UP|Q9FGL5 (Q9FGL5) Receptor protein kinase, partial (5%)	-0.678762	0.00687524	0.258844
Mtr.41896.1.S1_s_at	TC110329 /FEA=mRNA /DEF=similar to GB|AAR24648.1|38603806|BT010870 At3g53720 {Arabidopsis thaliana;} , partial (23%)	-0.597087	0.00687691	0.258844
Mtr.39546.1.S1_at	TC105104 /FEA=mRNA /DEF=weakly similar to UP|Q7XJ64 (Q7XJ64) At1g15860, partial (84%)	-0.28833	0.00689315	0.259028
Mtr.12486.1.S1_at	TC94966 /FEA=mRNA /DEF=similar to UP|Q84XY6 (Q84XY6) Cystatin, partial (37%)	-0.46072	0.0069124	0.259028
Mtr.15579.1.S1_x_at	IMGAG|792.m00002 /FEA=mRNA /DEF=LQGC hypothetical protein AC126007.16.21 5414 4905 mth2-11o4 01/13/05	0.427305	0.00691282	0.259028
Mtr.4443.1.S1_at	AJ503725 /FEA=mRNA /DEF=similar to UP|Q9SJX3 (Q9SJX3) Ethylene reponse factor-like AP2 domain transcription factor, partial (19%)	-0.47985	0.00691788	0.259028
Mtr.13256.1.S1_at	TC97429 /FEA=mRNA /DEF=similar to UP|O82468 (O82468) Protein phosphatase-2C, partial (44%)	0.317233	0.00692301	0.259028
Mtr.40755.1.S1_at	TC107982 /FEA=mRNA /DEF=similar to UP|Q94II1 (Q94II1) ERD7 protein (Fragment), partial (57%)	-0.340066	0.00692432	0.259028
Mtr.38362.1.S1_at	TC102622 /FEA=mRNA /DEF=weakly similar to UP|Q9LFB5 (Q9LFB5) Anthranilate N-benzoyltransferase-like protein (AT5g01210/F7J8_190), partial (31%)	-2.13228	0.00695275	0.259825
Mtr.2554.1.S1_at	BI267688 /FEA=mRNA /DEF=	-0.502824	0.00696345	0.259889
Mtr.30644.1.S1_at	BQ151070 /FEA=mRNA /DEF=	-0.343678	0.00696869	0.259889
Mtr.50288.1.S1_at	IMGAG|1073.m00001 /FEA=mRNA /DEF=Protein kinase; Serine/threonine protein kinase; Tyrosine protein kinase; Protein kinase-like; Serine/threonine protein kinase, active site AC145023.4.11 260 2819 mth2-30j24 01/13/05	0.657922	0.0069836	0.260104
Mtr.45040.1.S1_at	TC98657 /FEA=mRNA /DEF=	0.343112	0.00698869	0.260104
Mtr.44727.1.S1_at	TC97954 /FEA=mRNA /DEF=similar to UP|Q6UEI7 (Q6UEI7) Timing of CAB expression 1, partial (13%)	0.330031	0.00700811	0.260463
Msa.1009.1.S1_at	iMsa.1009 /TID=Msa.1009.1 /CNT=1 /FEA=mRNA /TIER=ConsEnd /STK=0 /NOTE=sequence(s) not in UniGene /DEF=	-0.496288	0.00701259	0.260463
Mtr.39846.1.S1_at	TC105872 /FEA=mRNA /DEF=similar to UP|Q8W4Y8 (Q8W4Y8) Trypsin/chymotrypsin inhibitor (Fragment), partial (14%)	-1.31642	0.0070213	0.260522
Mtr.3635.1.S1_at	BF003224 /FEA=mRNA /DEF=weakly similar to UP|Q9FN94 (Q9FN94) Receptor-like protein kinase (At5g59670) (Serine/threonine-specific protein kinase-like), partial (7%)	-0.310373	0.00703642	0.260818
Mtr.11354.1.S1_at	TC109684 /FEA=mRNA /DEF=similar to UP|Q9XGV6 (Q9XGV6) Bacterial-induced peroxidase precursor , partial (94%)	0.514152	0.00705136	0.261024
Msa.2719.1.S1_at	iMsa.2719 /TID=Msa.2719.1 /CNT=1 /FEA=mRNA /TIER=ConsEnd /STK=0 /NOTE=sequence(s) not in UniGene /DEF=	-0.304864	0.00705625	0.261024
Mtr.7635.1.S1_at	AJ548095 /FEA=mRNA /DEF=similar to UP|Q8RWR7 (Q8RWR7) Anther-specific protein, partial (7%)	0.381008	0.00707309	0.261382
Mtr.27448.1.S1_at	BE124290 /FEA=mRNA /DEF=PIR|S04521|S04521 histone H3 (clone pH3c-1) - alfalfa (fragment) {Medicago sativa;} , partial (55%)	0.357908	0.00708802	0.2614
Mtr.25320.1.S1_at	1805.m00056 /FEA=mRNA /DEF=CR932966.1 71457 68448 mth2-45l22 weakly similar to TIGR_Ath1|At1g04570-GOpep .1 68408.m00407 expressed protein similar to hypothetical protein GB:AAD38263, partial (95%)	-0.590784	0.00710164	0.2614
Mtr.46661.1.S1_s_at	1742.m00058 /FEA=mRNA /DEF=AC151529.16 76957 80858 mth2-7n23 weakly similar to UP|Q8LNV7 (Q8LNV7) Putative receptor-like protein kinase	0.357453	0.00710638	0.2614
Mtr.40837.1.S1_at	TC108152 /FEA=mRNA /DEF=similar to UP|Q9FGQ9 (Q9FGQ9) Arabidopsis thaliana genomic DNA, chromosome 5, TAC clone:K14A3, partial (39%)	0.360379	0.00712122	0.2614
Mtr.28324.1.S1_at	BG589013 /FEA=mRNA /DEF=	-0.426907	0.00712773	0.2614
Mtr.33925.1.S1_at	BI273350 /FEA=mRNA /DEF=	0.338527	0.00712784	0.2614
Mtr.47437.1.S1_at	1666.m00057 /FEA=mRNA /DEF=AC145329.27 76427 78902 mth2-8i21 weakly similar to TAIR|gene:2062039-GOpep .1 68409.m05350 myb family transcription factor similar to myb-related	-0.330733	0.00713036	0.2614
Mtr.47198.1.S1_s_at	1691.m00028 /FEA=mRNA /DEF=AC147000.26 277 2099 mth2-124a16	-0.558448	0.00713077	0.2614
Mtr.22411.1.S1_at	1601.m00041 /FEA=mRNA /DEF=AC134824.27 31007 34833 mth2-14a2 weakly similar to UP|Q8W2C0 (Q8W2C0) Functional candidate resistance protein KR1	-0.851281	0.00714022	0.261484
Mtr.48829.1.S1_at	IMGAG|1149.m00007 /FEA=mRNA /DEF=Peptidase aspartic AC146865.11.61 31055 29748 mth2-36m14 01/13/05	-0.92438	0.00716013	0.261848
Mtr.10905.1.S1_at	TC108296 /FEA=mRNA /DEF=similar to UP|Q94EH4 (Q94EH4) At1g48100/F21D18_17, partial (35%)	-0.611736	0.00717815	0.261848
Mtr.42890.1.S1_at	TC94038 /FEA=mRNA /DEF=similar to UP|Q94F39 (Q94F39) AT3g29575/MWE13_2, partial (17%)	-0.296856	0.00717821	0.261848
Mtr.50845.1.S1_at	IMGAG|1033.m00006 /FEA=mRNA /DEF=Kinesin, motor region AC144481.61 22998 19574 AC134888.4 01/13/05	0.298072	0.00718726	0.261848
Mtr.28638.1.S1_at	BI308571 /FEA=mRNA /DEF=	0.338564	0.00719186	0.261848
Mtr.11520.1.S1_s_at	TC110180 /FEA=mRNA /DEF=similar to UP|Q8S8Z0 (Q8S8Z0) Protein phosphatase 2C, partial (49%)	0.444643	0.00719317	0.261848
Mtr.12816.1.S1_at	TC96066 /FEA=mRNA /DEF=weakly similar to UP|Q8S9I6 (Q8S9I6) AT5g55180/MCO15_13, partial (70%)	0.300842	0.00722404	0.262039
Mtr.11520.1.S1_at	TC110180 /FEA=mRNA /DEF=similar to UP|Q8S8Z0 (Q8S8Z0) Protein phosphatase 2C, partial (49%)	0.355489	0.00722561	0.262039
Mtr.8522.1.S1_at	TC100488 /FEA=mRNA /DEF=homologue to UP|Q8S902 (Q8S902) Syringolide-induced protein 19-1-5, partial (91%)	-0.564406	0.00722948	0.262039
Mtr.49136.1.S1_at	IMGAG|726.m00012 /FEA=mRNA /DEF=Dehydrogenase, E1 component AC121233.16.111 55822 57951 mth2-14g13 01/13/05	-0.294699	0.00723236	0.262039
Mtr.12531.1.S1_s_at	TC95117 /FEA=mRNA /DEF=weakly similar to UP|Q9SFE7 (Q9SFE7) T26F17.11, partial (34%)	0.30809	0.00724793	0.262039
Mtr.4832.1.S1_at	AL385712 /FEA=mRNA /DEF=similar to UP|Q700B1 (Q700B1) Non-cyanogenic beta-glucosidase , partial (13%)	0.382364	0.00726946	0.262039
Mtr.9680.1.S1_at	TC104056 /FEA=mRNA /DEF=similar to UP|Q6PVY8 (Q6PVY8) Zinc finger protein, partial (29%)	0.295042	0.00726982	0.262039
Mtr.35669.1.S1_at	TC110723 /FEA=mRNA /DEF=	-0.380234	0.00727699	0.262039
Mtr.32092.1.S1_at	AW288076 /FEA=mRNA /DEF=homologue to UP|Q7P0R7 (Q7P0R7) Probable 5-formyltetrahydrofolate cyclo-ligase , partial (6%)	-0.345179	0.00728968	0.262039
Mtr.45116.1.S1_at	TC98843 /FEA=mRNA /DEF=similar to UP|Q711G8 (Q711G8) Cullin 1A, partial (7%)	0.403563	0.00731701	0.262039
Mtr.32020.1.S1_at	AL389426 /FEA=mRNA /DEF=weakly similar to GB|AAR29070.1|39636723|AY426260 blight resistance protein RGA1 {Solanum bulbocastanum;} , partial (4%)	-0.448527	0.00732469	0.262039
Mtr.19019.1.S1_at	IMGAG|969.m00019 /FEA=mRNA /DEF=No apical meristem (NAM) protein AC140030.6.181 108654 107326 mth2-7g24 01/13/05	0.771698	0.00732736	0.262039
Mtr.12581.1.S1_s_at	TC95301 /FEA=mRNA /DEF=	-0.306541	0.00733279	0.262039
Mtr.41864.1.S1_at	TC110268 /FEA=mRNA /DEF=similar to PIR|T09390|T09390 21K protein precursor - alfalfa {Medicago sativa;} , partial (11%)	0.316296	0.0073362	0.262039
Mtr.6124.1.S1_at	BI270639 /FEA=mRNA /DEF=homologue to UP|Q9BDV5 (Q9BDV5) BRCA1 (Fragment), partial (1%)	-0.323925	0.00733913	0.262039
Mtr.12465.1.S1_s_at	TC94895 /FEA=mRNA /DEF=weakly similar to UP|PYR1_SCHPO (Q09794) URA1 protein [Includes: Glutamine-dependent carbamoyl-phosphate synthase ; Aspartate carbamoyltransferase ] , partial (3%)	-0.285376	0.00734039	0.262039
Mtr.40517.1.S1_s_at	TC107454 /FEA=mRNA /DEF=homologue to UP|Q948X4 (Q948X4) Glutathione S-transferase, complete	0.343365	0.00734733	0.262039
Mtr.30257.1.S1_at	BG455154 /FEA=mRNA /DEF=	0.625507	0.00734864	0.262039
Mtr.13781.1.S1_at	TC99153 /FEA=mRNA /DEF=similar to GB|BAB13743.1|10281006|AB046955 pseudo-response regulator 5 {Arabidopsis thaliana;} , partial (7%)	-0.357273	0.00735224	0.262039
Mtr.50565.1.S1_at	IMGAG|1051.m00024 /FEA=mRNA /DEF=Glycoside hydrolase, family 9; Glycoside transferase, six-hairpin AC144618.7.241 95678 90137 mth2-21d12 01/13/05	-0.312178	0.0073611	0.262039
Mtr.30157.1.S1_at	BF003589 /FEA=mRNA /DEF=similar to UP|Q9FT60 (Q9FT60) Histidine kinase-like protein, partial (10%)	0.330633	0.00737419	0.262039
Mtr.32073.1.S1_at	AW208254 /FEA=mRNA /DEF=	0.300119	0.00737477	0.262039
Mtr.49423.1.S1_at	IMGAG|754.m00026 /FEA=mRNA /DEF=Naringenin-chalcone synthase; Type III polyketide synthase AC123572.15.261 116330 117774 mth2-2b2 01/13/05	0.289931	0.00737519	0.262039
Mtr.31762.1.S1_s_at	AL378974 /FEA=mRNA /DEF=weakly similar to UP|Q9M9Z0 (Q9M9Z0) F4H5.8 protein, partial (5%)	0.612941	0.00737762	0.262039
Mtr.20179.1.S1_at	IMGAG|1104.m00002 /FEA=mRNA /DEF=Plant protein of unknown function DUF946 AC146575.3.21 16607 19220 mth2-145m4 01/13/05	0.405954	0.00737763	0.262039
Mtr.47149.1.S1_x_at	1695.m00049 /FEA=mRNA /DEF=AC147472.15 130093 131031 mth2-24n18 weakly similar to UP|Q6WAY4 (Q6WAY4) Hypothetical protein	-0.288648	0.007394	0.262281
Mtr.37079.1.S1_at	TC112162 /FEA=mRNA /DEF=	0.310317	0.00739881	0.262281
Mtr.43127.1.S1_at	TC94599 /FEA=mRNA /DEF=weakly similar to GB|AAM19921.1|20453365|AY097405 AT3g23600/MDB19_9 {Arabidopsis thaliana;} , partial (80%)	0.302867	0.00742213	0.262853
Mtr.49572.1.S1_x_at	IMGAG|1104.m00016 /FEA=mRNA /DEF=Naringenin-chalcone synthase; Type III polyketide synthase AC146575.3.161 92557 91179 mth2-145m4 01/13/05	-0.933347	0.0074308	0.262905
Mtr.7760.1.S1_at	AL383749 /FEA=mRNA /DEF=similar to UP|Q9HF59 (Q9HF59) Cdc24 (ADR388Cp), partial (2%)	-0.377889	0.00744119	0.263014
Mtr.29812.1.S1_s_at	AL388844 /FEA=mRNA /DEF=	-0.286438	0.00744827	0.263014
Mtr.16349.1.S1_at	IMGAG|867.m00007 /FEA=mRNA /DEF=GCN5-related N-acetyltransferase AC135320.6.61 37372 37953 mth2-28e9 01/13/05	-1.08651	0.00746398	0.263302
Msa.1177.1.S1_at	iMsa.1177 /TID=Msa.1177.1 /CNT=1 /FEA=mRNA /TIER=ConsEnd /STK=0 /NOTE=sequence(s) not in UniGene /DEF=	0.318315	0.00747294	0.263302
Mtr.40850.1.S1_at	TC108176 /FEA=mRNA /DEF=similar to UP|Q9SIY5 (Q9SIY5) Chloroplast lumen common protein family (At2g40400/T3G21.17), partial (42%)	0.343975	0.00748802	0.263302
Mtr.25064.1.S1_at	1788.m00056 /FEA=mRNA /DEF=AY515253.1 75644 75279 mth2-55E21 weakly similar to UP|Q60D59 (Q60D59) Putative polyprotein, partial (7%)	-0.332583	0.00748995	0.263302
Mtr.38949.1.S1_at	TC103888 /FEA=mRNA /DEF=weakly similar to UP|ALB2_PEA (P08688) Albumin 2 (PA2), partial (28%)	0.349829	0.00750351	0.263302
Mtr.36799.1.S1_at	CX526672 /FEA=mRNA /DEF=	-0.326787	0.00750524	0.263302
Mtr.29442.1.S1_at	CX534825 /FEA=mRNA /DEF=	0.337902	0.00750913	0.263302
Mtr.27561.1.S1_s_at	BE204930 /FEA=mRNA /DEF=weakly similar to GB|AAM19921.1|20453365|AY097405 AT3g23600/MDB19_9 {Arabidopsis thaliana;} , partial (60%)	0.322903	0.00752087	0.263302
Mtr.6933.1.S1_at	CX530733 /FEA=mRNA /DEF=similar to UP|MCCB_ARATH (Q9LDD8) Methylcrotonyl-CoA carboxylase beta chain, mitochondrial precursor (3-Methylcrotonyl-CoA carboxylase 2) (MCCase beta subunit) (3-methylcrotonyl-CoA:carbon dioxide ligase beta subunit) , partial (23%)	0.702018	0.00752516	0.263302
Mtr.50426.1.S1_at	IMGAG|970.m00007 /FEA=mRNA /DEF=Plant lipoxygenase; Lipoxygenase; Lipoxygenase, LH2; Lipase/lipooxygenase, PLAT/LH2 AC140032.4.61 46134 42489 mth2-10i23 01/13/05	-0.585034	0.00752847	0.263302
Msa.1670.1.S1_at	iMsa.1670 /TID=Msa.1670.1 /CNT=1 /FEA=mRNA /TIER=ConsEnd /STK=0 /NOTE=sequence(s) not in UniGene /DEF=	0.480918	0.00756568	0.26435
Mtr.40199.1.S1_at	TC106745 /FEA=mRNA /DEF=homologue to UP|O64438 (O64438) ARG10, complete	0.309746	0.00759034	0.264753
Mtr.43827.1.S1_at	TC96124 /FEA=mRNA /DEF=similar to UP|Q9LTS1 (Q9LTS1) Gb|AAF21159.1, partial (25%)	0.313121	0.00759591	0.264753
Mtr.7112.1.S1_s_at	CX541022 /FEA=mRNA /DEF=homologue to UP|Q5SF86 (Q5SF86) MYB9, partial (35%)	-0.399903	0.00761126	0.264753
Mtr.32066.1.S1_at	AW207955 /FEA=mRNA /DEF=similar to UP|Q6UY58 (Q6UY58) Lectin-like receptor kinase 7;3, partial (10%)	-0.486676	0.00761596	0.264753
Mtr.27813.1.S1_at	BF003653 /FEA=mRNA /DEF=similar to UP|O48652 (O48652) 6-4 photolyase, partial (24%)	-0.449172	0.00761764	0.264753
Mtr.40697.1.S1_at	TC107861 /FEA=mRNA /DEF=similar to UP|Q8LCE7 (Q8LCE7) Putativepod-specific dehydrogenase SAC25, partial (93%)	-0.317305	0.00762066	0.264753
Mtr.24581.1.S1_s_at	1750.m00023 /FEA=mRNA /DEF=AC151744.12 7050 4121 mth2-32k10 similar to TAIR|gene:2149273-GOpep .1 68412.m02224 1,2-diacylglycerol 3-beta-galactosyltransferase	0.320077	0.007635	0.264999
Mtr.32409.1.S1_at	AW690744 /FEA=mRNA /DEF=similar to UP|O23461 (O23461) Galactokinase like protein, partial (15%)	0.341141	0.0076611	0.26555
Mtr.38300.1.S1_at	TC102492 /FEA=mRNA /DEF=weakly similar to PIR|D96525|D96525 protein T1N15.19 [imported] - Arabidopsis thaliana {Arabidopsis thaliana;} , partial (32%)	-0.331587	0.00766541	0.26555
Mtr.43950.1.S1_at	TC96380 /FEA=mRNA /DEF=	0.439542	0.00768091	0.265835
Mtr.18570.1.S1_at	IMGAG|1039.m00008 /FEA=mRNA /DEF=Haem peroxidase; Haem peroxidase, plant/fungal/bacterial; Plant peroxidase AC144516.5.71 37324 35613 mth2-28p22 01/13/05	0.429294	0.00769538	0.265865
Msa.2622.1.S1_at	iMsa.2622 /TID=Msa.2622.1 /CNT=1 /FEA=mRNA /TIER=ConsEnd /STK=0 /NOTE=sequence(s) not in UniGene /DEF=	0.409646	0.00770149	0.265865
Mtr.5210.1.S1_at	AW692655 /FEA=mRNA /DEF=similar to GB|AAK50115.1|13937246|AF372978 AT3g51740/T18N14_120 {Arabidopsis thaliana;} , partial (23%)	0.286385	0.00770965	0.265865
Mtr.41059.1.S1_at	TC108634 /FEA=mRNA /DEF=	-0.420943	0.0077222	0.265865
Mtr.33375.1.S1_at	BG448398 /FEA=mRNA /DEF=weakly similar to UP|Q9LYX1 (Q9LYX1) Receptor like protein kinase (Receptor lectin kinase-like protein) (At5g03140), partial (9%)	0.31221	0.00772445	0.265865
Mtr.40438.1.S1_at	TC107273 /FEA=mRNA /DEF=similar to UP|O24525 (O24525) Glutathione-conjugate transporter AtMRP4, partial (25%)	0.293312	0.00773246	0.265865
Mtr.9839.1.S1_at	TC104563 /FEA=mRNA /DEF=similar to OMNI|SA0790||| integral membrane domain protein {Staphylococcus aureus subsp. aureus COL;} , partial (6%)	0.562804	0.00773268	0.265865
Msa.885.1.S1_at	iMsa.885 /TID=Msa.885.1 /CNT=1 /FEA=mRNA /TIER=ConsEnd /STK=0 /NOTE=sequence(s) not in UniGene /DEF=	-0.571258	0.00774339	0.265949
Mtr.48558.1.S1_at	IMGAG|1164.m00002 /FEA=mRNA /DEF=Basic helix-loop-helix dimerisation region bHLH; Helix-loop-helix DNA-binding AC147364.7.11 3833 3160 mth2-68g24 01/13/05	-0.351732	0.00775649	0.265949
Mtr.45010.1.S1_at	TC98597 /FEA=mRNA /DEF=similar to UP|O81906 (O81906) Serine/threonine kinase-like protein , partial (24%)	-0.487509	0.00775782	0.265949
Mtr.49936.1.S1_at	IMGAG|1086.m00027 /FEA=mRNA /DEF=Cytochrome P450; E-class P450, group I AC146341.10.271 137544 135922 mth2-10g1 01/13/05	0.332142	0.00776623	0.265949
Mtr.34899.1.S1_at	CX527375 /FEA=mRNA /DEF=similar to UP|HEX6_RICCO (Q07423) Hexose carrier protein HEX6, partial (34%)	-0.362253	0.00777153	0.265949
Msa.1150.1.S1_at	iMsa.1150 /TID=Msa.1150.1 /CNT=1 /FEA=mRNA /TIER=ConsEnd /STK=0 /NOTE=sequence(s) not in UniGene /DEF=	0.41347	0.00778059	0.26601
Mtr.43097.1.S1_at	TC94529 /FEA=mRNA /DEF=similar to UP|Q9XH69 (Q9XH69) Beta-amylase (Fragment), partial (94%)	0.469395	0.00780192	0.266115
Mtr.42165.1.S1_at	TC110871 /FEA=mRNA /DEF=weakly similar to OMNI|NTL03SC2524|CAE09039.1|33639655| possible protein kinase: ABC1 family {Synechococcus sp. WH 8102;} , partial (7%)	0.394369	0.00780443	0.266115
Mtr.19257.1.S1_at	IMGAG|1076.m00004 /FEA=mRNA /DEF=Plastocyanin-like; Cupredoxin AC145222.18.41 16891 16113 mth2-29a15 01/13/05	0.285975	0.0078055	0.266115
Msa.1495.1.S1_at	iMsa.1495 /TID=Msa.1495.1 /CNT=1 /FEA=mRNA /TIER=ConsEnd /STK=0 /NOTE=sequence(s) not in UniGene /DEF=	-0.284207	0.00782109	0.266234
Mtr.19407.1.S1_at	IMGAG|982.m00012 /FEA=mRNA /DEF=Octicosapeptide/Phox/Bem1p AC140550.31.121 31243 30161 mth2-54a24 01/13/05	0.364122	0.00783453	0.266234
Mtr.40377.1.S1_at	TC107153 /FEA=mRNA /DEF=similar to UP|CYTI_VIGUN (Q06445) Cysteine proteinase inhibitor (Cystatin), partial (93%)	0.284476	0.00784128	0.266234
Mtr.35088.1.S1_at	CX532653 /FEA=mRNA /DEF=	0.369533	0.00785281	0.266234
Mtr.2627.1.S1_at	BI311040 /FEA=mRNA /DEF=	-0.325533	0.00785578	0.266234
Mtr.8390.1.S1_at	TC99585 /FEA=mRNA /DEF=similar to UP|Q9SGR3 (Q9SGR3) T23E18.14 (At1g76210), partial (9%)	0.292662	0.00785812	0.266234
Mtr.25434.1.S1_at	1416.m00069 /FEA=mRNA /DEF=AC124963.32 143418 143716 mth2-24f5	-0.293077	0.00787545	0.266234
Mtr.45146.1.S1_at	TC98912 /FEA=mRNA /DEF=similar to UP|APOD_CAVPO (P51909) Apolipoprotein D precursor (Apo-D) (ApoD), partial (8%)	0.394187	0.00789211	0.266234
Mtr.5230.1.S1_at	AW693451 /FEA=mRNA /DEF=	-0.329333	0.00789509	0.266234
Mtr.33851.1.S1_at	BI271467 /FEA=mRNA /DEF=weakly similar to UP|Q9FZI9 (Q9FZI9) F17L21.26, partial (12%)	-0.299828	0.00790254	0.266234
Mtr.9895.1.S1_at	TC104798 /FEA=mRNA /DEF=weakly similar to UP|Q9FLQ2 (Q9FLQ2) Similarity to NPK1-related protein kinase, partial (37%)	-0.326202	0.00790297	0.266234
Mtr.40824.1.S1_at	TC108126 /FEA=mRNA /DEF=	0.485252	0.00790485	0.266234
Mtr.27544.1.S1_at	BE204495 /FEA=mRNA /DEF=similar to GB|AAK83616.1|15146266|AY049274 At1g02850/F22D16_15 {Arabidopsis thaliana;} , partial (29%)	0.279411	0.00791245	0.266234
Mtr.37585.1.S1_a_at	TC100980 /FEA=mRNA /DEF=similar to UP|Q39835 (Q39835) Extensin, partial (48%)	0.560241	0.0079203	0.266234
Mtr.428.1.S1_s_at	1428.m00027 /FEA=mRNA /DEF=AC137838.37 10978 14256 mth2-34l12 weakly similar to TIGR_Ath1|At3g05990-GOpep .1 68410.m00625 leucine rich repeat protein family contains leucine rich-repeat, complete	-0.302512	0.007947	0.266234
Mtr.48824.1.S1_at	IMGAG|1149.m00016 /FEA=mRNA /DEF=tRNA isopentenyltransferase; Isopentenyl transferase-like AC146865.11.151 81207 82190 mth2-36m14 01/13/05	-0.414535	0.00795187	0.266234
Mtr.48008.1.S1_at	1606.m00040 /FEA=mRNA /DEF=AC135317.10 18576 17525 mth2-10p4 weakly similar to UP|Q8S289 (Q8S289) P0414E03.8 protein	0.341905	0.007956	0.266234
Mtr.37568.1.S1_at	TC100938 /FEA=mRNA /DEF=similar to UP|Q8H183 (Q8H183) Beta-ureidopropionase (N-carbamyl-beta-alanine amidohydrolase) (At5g64370) , partial (94%)	-0.481432	0.00795785	0.266234
Mtr.6942.1.S1_at	CX531086 /FEA=mRNA /DEF=similar to UP|Q8H6Q7 (Q8H6Q7) CTV.22, partial (9%)	-0.285028	0.00795954	0.266234
Mtr.318.1.S1_at	1808.m00058 /FEA=mRNA /DEF=CR933104.1 78065 76373 mth2-25b3 similar to UP|Q76FS0 (Q76FS0) Hypothetical protein PsOPR3 (12-oxophytodienoic acid 10,11-reductase)	-0.530057	0.00796184	0.266234
Mtr.48899.1.S1_at	IMGAG|1018.m00018 /FEA=mRNA /DEF=Ferritin; Ferritin and Dps; Ferritin-like; Ferritin/ribonucleotide reductase-like AC143338.28.181 94147 96556 mth2-8d13 01/13/05	0.566814	0.00796196	0.266234
Mtr.5751.1.S1_s_at	BF647597 /FEA=mRNA /DEF=weakly similar to UP|Q75W78 (Q75W78) Protein kinase, partial (20%)	-0.654047	0.00797851	0.266543
Msa.1203.1.S1_at	iMsa.1203 /TID=Msa.1203.1 /CNT=1 /FEA=mRNA /TIER=ConsEnd /STK=0 /NOTE=sequence(s) not in UniGene /DEF=	-0.380355	0.00799113	0.266561
Mtr.24842.1.S1_at	1772.m00022 /FEA=mRNA /DEF=AC152886.8 10924 9601 mth2-84j21 weakly similar to UP|Q84KB2 (Q84KB2) Helix-loop-helix-like protein	-0.53566	0.00800161	0.266561
Mtr.31476.1.S1_at	AL367092 /FEA=mRNA /DEF=similar to UP|Q9ZNR2 (Q9ZNR2) Ethylene response factor 1 (Ethylene response DNA binding protein-like) (AT3g23240/K14B15_13), partial (33%)	-0.318897	0.00800384	0.266561
Mtr.26958.1.S1_at	AL382529 /FEA=mRNA /DEF=	-0.373321	0.00800819	0.266561
Mtr.6070.1.S1_at	BI266143 /FEA=mRNA /DEF=similar to UP|Q8GUG0 (Q8GUG0) Histidine kinase-like protein (At5g35750), partial (17%)	-0.295343	0.00801826	0.266653
Mtr.31368.1.S1_at	AJ845711 /FEA=mRNA /DEF=similar to UP|Q84MB3 (Q84MB3) At1g06620, partial (32%)	-0.378493	0.00802633	0.266663
Mtr.32991.1.S1_at	BF636290 /FEA=mRNA /DEF=	0.595551	0.00803466	0.266663
Msa.2533.1.S1_at	iMsa.2533 /TID=Msa.2533.1 /CNT=1 /FEA=mRNA /TIER=ConsEnd /STK=0 /NOTE=sequence(s) not in UniGene /DEF=	-0.385937	0.00804259	0.266663
Mtr.11731.1.S1_at	TC110884 /FEA=mRNA /DEF=similar to GB|AAB62826.1|2252827|IG005I10 coded for by A. thaliana cDNA N96903 {Arabidopsis thaliana;} , partial (37%)	0.442059	0.00804774	0.266663
Mtr.52261.1.S1_at	IMGAG|854.m00012 /FEA=mRNA /DEF=LQGC hypothetical protein AC135102.15.121 44731 45021 mth2-8m3 01/13/05	-0.555124	0.00806841	0.267105
Msa.2831.1.S1_at	iMsa.2831 /TID=Msa.2831.1 /CNT=1 /FEA=mRNA /TIER=ConsEnd /STK=0 /NOTE=sequence(s) not in UniGene /DEF=	-1.46808	0.00808211	0.267304
Mtr.6299.1.S1_at	BQ137845 /FEA=mRNA /DEF=	0.405448	0.00809637	0.267304
Mtr.41282.1.S1_s_at	TC109072 /FEA=mRNA /DEF=similar to UP|Q9AVP1 (Q9AVP1) TMV response-related gene product, partial (8%)	0.283486	0.00811054	0.267304
Mtr.39641.1.S1_at	TC105333 /FEA=mRNA /DEF=similar to UP|Q8LGB4 (Q8LGB4) Protein kinase-like protein, partial (11%)	0.34758	0.00811352	0.267304
Mtr.43364.1.S1_at	TC95152 /FEA=mRNA /DEF=weakly similar to UP|O49574 (O49574) Predicted protein, partial (88%)	0.468356	0.00811594	0.267304
Mtr.37340.1.S1_at	TC100464 /FEA=mRNA /DEF=similar to UP|MTD_FRAAN (Q9ZRF1) Probable mannitol dehydrogenase (NAD-dependent mannitol dehydrogenase) , partial (78%)	0.316444	0.00812761	0.267304
Mtr.33262.1.S1_at	BF648213 /FEA=mRNA /DEF=	0.327678	0.00814159	0.267304
Mtr.9708.1.S1_at	TC104154 /FEA=mRNA /DEF=weakly similar to UP|Q9SWX8 (Q9SWX8) Receptor-like kinase CHRK1, partial (26%)	0.34958	0.00814751	0.267304
Mtr.39179.1.S1_at	TC104360 /FEA=mRNA /DEF=similar to UP|Q8VZY5 (Q8VZY5) Fortune-1, partial (32%)	-0.350635	0.00814882	0.267304
Msa.1808.1.S1_at	iMsa.1808 /TID=Msa.1808.1 /CNT=1 /FEA=mRNA /TIER=ConsEnd /STK=0 /NOTE=sequence(s) not in UniGene /DEF=	0.368921	0.00815428	0.267304
Msa.2589.1.S1_at	iMsa.2589 /TID=Msa.2589.1 /CNT=1 /FEA=mRNA /TIER=ConsEnd /STK=0 /NOTE=sequence(s) not in UniGene /DEF=	0.331467	0.00816102	0.267304
Mtr.7367.1.S1_s_at	TC110490 /FEA=mRNA /DEF=homologue to UP|Q9C5P5 (Q9C5P5) SOS2-like protein kinase PKS6, partial (6%)	-0.306206	0.00816217	0.267304
Mtr.8608.1.S1_at	TC100792 /FEA=mRNA /DEF=weakly similar to UP|CHMT_MEDSA (P93324) Isoliquiritigenin 2'-O-methyltransferase (Chalcone O-methyltransferase) (ChOMT) , partial (22%)	-0.683187	0.00817253	0.267403
Mtr.29308.1.S1_at	CB893569 /FEA=mRNA /DEF=similar to UP|IF2B_WHEAT (O24473) Eukaryotic translation initiation factor 2 beta subunit (eIF-2-beta) (P38), partial (61%)	0.347428	0.00819915	0.26773
Mtr.11558.1.S1_s_at	TC110304 /FEA=mRNA /DEF=weakly similar to UP|Q6YW24 (Q6YW24) SERK1 protein-like, partial (27%)	-0.317336	0.00820365	0.26773
Mtr.36687.1.S1_at	BQ147947 /FEA=mRNA /DEF=weakly similar to UP|Q941E6 (Q941E6) AT5g23810/MRO11_15, partial (38%)	-0.323759	0.00821375	0.26773
Mtr.22592.1.S1_at	1616.m00031 /FEA=mRNA /DEF=AC136472.27 56875 53420 mth2-24f21 similar to UP|Q9FUA5 (Q9FUA5) Cytosolic fructose-1,6-bisphosphatase (EC 3.1.3.11)	0.928998	0.00822369	0.26773
Mtr.31504.1.S1_s_at	AL367981 /FEA=mRNA /DEF=weakly similar to UP|O74386 (O74386) SPBC3H7.11 protein, partial (17%)	-0.342057	0.00822568	0.26773
Mtr.49410.1.S1_at	IMGAG|825.m00001 /FEA=mRNA /DEF=Protein kinase; Serine/threonine protein kinase; Tyrosine protein kinase; Protein kinase-like AC130275.16.11 4065 2672 mth1-63a17 01/13/05	-0.442704	0.00822698	0.26773
Mtr.39832.1.S1_at	TC105838 /FEA=mRNA /DEF=	0.430065	0.0082338	0.26773
Mtr.11423.1.S1_at	TC109902 /FEA=mRNA /DEF=weakly similar to UP|Q72ND5 (Q72ND5) Cytoplasmic membrane protein, partial (14%)	-0.360751	0.00824496	0.267778
Mtr.13536.1.S1_at	TC98319 /FEA=mRNA /DEF=similar to UP|Q8H770 (Q8H770) Bifunctional lysine-ketoglutarate reductase/saccharopine dehydrogenase, partial (24%)	0.449398	0.0082538	0.267778
Mtr.3565.1.S1_at	BE239721 /FEA=mRNA /DEF=weakly similar to UP|Q5YJN3 (Q5YJN3) Diadenosine tetraphosphate hydrolase, partial (31%)	0.375332	0.00827762	0.267778
Mtr.7578.1.S1_at	TC99982 /FEA=mRNA /DEF=	-0.304228	0.00828404	0.267778
Mtr.37594.1.S1_at	TC101004 /FEA=mRNA /DEF=weakly similar to UP|ALB2_PEA (P08688) Albumin 2 (PA2), partial (96%)	0.275809	0.00830202	0.267778
Mtr.46853.1.S1_at	1722.m00032 /FEA=mRNA /DEF=AC149581.8 27542 32062 mth2-126m13 weakly similar to UP|Q7F9I3 (Q7F9I3) OSJNBa0039C07.2 protein	0.293854	0.00830289	0.267778
Mtr.9203.1.S1_s_at	TC102677 /FEA=mRNA /DEF=weakly similar to UP|Q6YW24 (Q6YW24) SERK1 protein-like, partial (16%)	-0.355575	0.00830629	0.267778
Mtr.4705.1.S1_at	AL376447 /FEA=mRNA /DEF=similar to GB|AAO42875.1|28416689|BT004629 At3g50340 {Arabidopsis thaliana;} , partial (21%)	0.296856	0.00830824	0.267778
Mtr.39558.1.S1_at	TC105133 /FEA=mRNA /DEF=similar to UP|GDBX_WHEAT (P21292) Gamma-gliadin precursor, partial (9%)	-0.365568	0.00831121	0.267778
Mtr.8523.1.S1_at	TC100490 /FEA=mRNA /DEF=similar to UP|Q5WM51 (Q5WM51) Trypsin protein inhibitor 3, partial (87%)	-0.384309	0.0083125	0.267778
Mtr.9498.1.S1_at	TC103517 /FEA=mRNA /DEF=UP|Q7YT14 (Q7YT14) Small nitrophorin 2A precursor, partial (8%)	-0.318423	0.00833227	0.267778
Mtr.27390.1.S1_at	AW775491 /FEA=mRNA /DEF=UP|Q8YIP0 (Q8YIP0) MULTIPLE ANTIBIOTIC RESISTANCE PROTEIN MARC, partial (5%)	0.360406	0.00834344	0.267778
Mtr.31299.1.S1_at	AJ502527 /FEA=mRNA /DEF=weakly similar to GB|AAS09997.1|41618986|AY519527 MYB transcription factor {Arabidopsis thaliana;} , partial (30%)	-0.726519	0.00834499	0.267778
Mtr.21271.1.S1_at	IMGAG|1248.m00018 /FEA=mRNA /DEF=conserved hypothetical protein AC149303.10.181 112259 109005 mth2-76a20 01/13/05	0.566217	0.00835376	0.267778
Mtr.9135.1.S1_at	TC102505 /FEA=mRNA /DEF=similar to UP|Q39862 (Q39862) Homeobox-leucine zipper protein, partial (52%)	0.278909	0.00835602	0.267778
Mtr.9040.1.S1_at	TC102188 /FEA=mRNA /DEF=similar to UP|Q9C5U1 (Q9C5U1) Histidine kinase, partial (38%)	0.410838	0.00836663	0.267778
Mtr.47027.1.S1_at	1704.m00062 /FEA=mRNA /DEF=AC148346.11 97664 96420 mth2-25m19 similar to UP|Q6YUS2 (Q6YUS2) Ubiquitin-conjugating enzyme	-0.30274	0.00836837	0.267778
Mtr.42510.1.S1_at	TC111716 /FEA=mRNA /DEF=homologue to PIR|S43832|S43832 glyceraldehyde-3-phosphate dehydrogenase (NADP) - garden pea {Pisum sativum;} , partial (74%)	0.372565	0.00838548	0.267778
Mtr.14153.1.S1_x_at	IMGAG|1213.m00001 /FEA=mRNA /DEF=LQGC hypothetical protein AC148481.9.11 2496 3152 mth2-36d21 01/13/05	-0.305902	0.00839003	0.267778
Mtr.35204.1.S1_at	CX538135 /FEA=mRNA /DEF=similar to PIR|T02026|T02026 glycine-rich protein - maize (fragment) {Zea mays;} , partial (29%)	0.515365	0.00839656	0.267778
Mtr.27176.1.S1_at	AW585794 /FEA=mRNA /DEF=similar to UP|O48939 (O48939) Polyphosphoinositide binding protein Ssh1p, partial (50%)	-0.305146	0.00840052	0.267778
Mtr.40035.1.S1_at	TC106371 /FEA=mRNA /DEF=homologue to PIR|T09390|T09390 21K protein precursor - alfalfa {Medicago sativa;} , partial (97%)	0.295173	0.00840324	0.267778
Mtr.9099.1.S1_s_at	TC102391 /FEA=mRNA /DEF=	0.387824	0.00840377	0.267778
Mtr.12809.1.S1_at	TC96022 /FEA=mRNA /DEF=weakly similar to UP|Q6TFM2 (Q6TFM2) Dihydroneopterin aldolase, partial (92%)	0.309234	0.00842741	0.268009
Mtr.41703.1.S1_at	TC109924 /FEA=mRNA /DEF=similar to UP|Q93YA9 (Q93YA9) Lipoxygenase, partial (28%)	-1.0286	0.00842882	0.268009
Mtr.44016.1.S1_at	TC96520 /FEA=mRNA /DEF=similar to UP|Q8VZC8 (Q8VZC8) At1g07280/F22G5_32, partial (39%)	-0.660856	0.00843941	0.268009
Mtr.24073.1.S1_at	1712.m00050 /FEA=mRNA /DEF=AC148821.1 75062 75379 mth2-80k8	-0.29375	0.0084642	0.268009
Mtr.37314.1.S1_at	TC100385 /FEA=mRNA /DEF=homologue to UP|Q40151 (Q40151) Hsc70 protein, complete	-0.529355	0.00846526	0.268009
Mtr.9074.1.S1_at	TC102323 /FEA=mRNA /DEF=similar to UP|Q8RX87 (Q8RX87) AT5g20250/F5O24_140, partial (46%)	0.55489	0.00846848	0.268009
Mtr.40465.1.S1_s_at	TC107334 /FEA=mRNA /DEF=similar to UP|Q9C5P5 (Q9C5P5) SOS2-like protein kinase PKS6, partial (35%)	-0.34009	0.00847715	0.268009
Mtr.14281.1.S1_at	IMGAG|738.m00003 /FEA=mRNA /DEF=conserved hypothetical protein AC122163.20.21 18409 18176 mth2-16l2 01/13/05	-0.923338	0.00847764	0.268009
Mtr.48199.1.S1_at	1586.m00032 /FEA=mRNA /DEF=AC130200.29 33056 29316 mth1-64n13 weakly similar to TIGR_Ath1|At5g48850-GOpep .1 68412.m05449 male sterility MS5 family similar to male sterility MS5, partial (95%)	-0.563372	0.00849212	0.268009
Mtr.30698.1.S1_at	CA919840 /FEA=mRNA /DEF=similar to UP|Q8RX62 (Q8RX62) At2g22200/T26C19.14, partial (6%)	0.400405	0.00850041	0.268009
Mtr.10592.1.S1_at	TC107320 /FEA=mRNA /DEF=similar to UP|IFRI_LUPAL (P52581) Isoflavone reductase homolog , complete	-0.802063	0.00850042	0.268009
Mtr.43254.1.S1_at	TC94908 /FEA=mRNA /DEF=weakly similar to UP|Q9LNW5 (Q9LNW5) F22G5.20, partial (61%)	0.458356	0.00850066	0.268009
Mtr.28107.1.S1_at	BG582106 /FEA=mRNA /DEF=similar to GB|AAD49979.1|5734714|F24J5 Identical to gb|AF111711 transcription factor PERIANTHIA from Arabidopsis thaliana. {Arabidopsis thaliana;} , partial (14%)	-0.426258	0.00850635	0.268009
Mtr.40400.1.S1_at	TC107203 /FEA=mRNA /DEF=similar to UP|Q9AYM8 (Q9AYM8) CPRD2 protein, partial (13%)	-0.661956	0.00852698	0.268032
Mtr.21741.1.S1_s_at	1561.m00044 /FEA=mRNA /DEF=AC119408.14 95637 95933 mth2-5f18 weakly similar to TIGR_Ath1|At4g17310-GOpep .1 68411.m02365 expressed protein, complete	-0.311955	0.00854123	0.268032
Mtr.27738.1.S1_at	BE997960 /FEA=mRNA /DEF=weakly similar to UP|HS82_YEAST (P02829) ATP-dependent molecular chaperone HSP82 (Heat shock protein Hsp90 heat inducible isoform) (82 kDa heat shock protein), partial (4%)	0.717639	0.00854148	0.268032
Mtr.17514.1.S1_at	IMGAG|914.m00021 /FEA=mRNA /DEF=hypothetical protein AC137819.19.211 107891 106276 mth2-21i24 01/13/05	0.288097	0.00854206	0.268032
Mtr.13116.1.S1_at	TC96959 /FEA=mRNA /DEF=similar to UP|Q9FMU9 (Q9FMU9) Similarity to ATFP3, partial (49%)	0.337479	0.00854766	0.268032
Mtr.9573.1.S1_at	TC103755 /FEA=mRNA /DEF=similar to UP|O04629 (O04629) F2P16.6 protein, partial (55%)	0.384536	0.0085559	0.268032
Mtr.41116.1.S1_at	TC108751 /FEA=mRNA /DEF=weakly similar to UP|ACP1_CASGL (P93092) Acyl carrier protein 1, chloroplast precursor (ACP 1), partial (60%)	0.309238	0.00856914	0.268032
Mtr.32898.1.S1_at	BF633158 /FEA=mRNA /DEF=similar to UP|Q8S8Z0 (Q8S8Z0) Protein phosphatase 2C, partial (36%)	0.34666	0.00857257	0.268032
Mtr.45316.1.S1_at	TC99353 /FEA=mRNA /DEF=homologue to UP|Q43085 (Q43085) Phosphoribosylanthranilate transferase (Fragment) , partial (74%)	-0.653377	0.00857311	0.268032
Mtr.2255.1.S1_at	BG583220 /FEA=mRNA /DEF=similar to UP|Q9ZUB9 (Q9ZUB9) F5O8.32 protein, partial (21%)	-2.91872	0.0085891	0.268298
Mtr.42432.1.S1_at	TC111520 /FEA=mRNA /DEF=similar to UP|Q9M9Y8 (Q9M9Y8) F4H5.10 protein, partial (4%)	-0.423365	0.0085963	0.268298
Msa.1046.1.S1_at	iMsa.1046 /TID=Msa.1046.1 /CNT=1 /FEA=mRNA /TIER=ConsEnd /STK=0 /NOTE=sequence(s) not in UniGene /DEF=	0.418235	0.00861373	0.268613
Mtr.21789.1.S1_at	1565.m00046 /FEA=mRNA /DEF=AC119412.11 48013 49926 mth2-31d18 weakly similar to TIGR_Ath1|At5g15340-GOpep .1 68412.m01659 pentatricopeptide (PPR) repeat-containing protein contains, complete	-0.301685	0.00862894	0.268858
Mtr.23575.1.S1_x_at	1681.m00033 /FEA=mRNA /DEF=AC146750.20 61433 60765 mth2-16o6 weakly similar to UP|Q8L4C1 (Q8L4C1) Polygalacturonase inhibitor protein	-0.534878	0.00864062	0.268993
Mtr.28579.1.S1_at	BI264699 /FEA=mRNA /DEF=	0.34991	0.00865377	0.269125
Mtr.38264.1.S1_at	TC102404 /FEA=mRNA /DEF=weakly similar to UP|Q84KB4 (Q84KB4) MRGH5, partial (9%)	-0.328936	0.00865961	0.269125
Mtr.41157.1.S1_at	TC108832 /FEA=mRNA /DEF=homologue to UP|RACD_GOSHI (Q41253) RAC-like GTP binding protein RAC13, complete	0.284873	0.00866778	0.269151
Msa.1231.1.S1_at	iMsa.1231 /TID=Msa.1231.1 /CNT=1 /FEA=mRNA /TIER=ConsEnd /STK=0 /NOTE=sequence(s) not in UniGene /DEF=	0.493373	0.0086779	0.269236
Mtr.17053.1.S1_at	IMGAG|894.m00019 /FEA=mRNA /DEF=Protein kinase-like; Calcium-binding EF-hand; Serine/threonine protein kinase, active site; Tyrosine protein kinase; EPS15 homology (EH) AC136507.19.191 82426 79989 mth2-24o19 01/13/05	-0.722709	0.00868603	0.26926
Mtr.28310.1.S1_at	BG588509 /FEA=mRNA /DEF=similar to PDB|1SCH_A|1633130|1SCH_A Chain A, Peanut Peroxidase. {Arachis hypogaea;} , partial (68%)	-0.555395	0.00871034	0.269531
Mtr.40695.1.S1_s_at	TC107858 /FEA=mRNA /DEF=	-0.510804	0.0087104	0.269531
Mtr.35002.1.S1_at	CX530224 /FEA=mRNA /DEF=similar to UP|Q93XA6 (Q93XA6) NAC domain protein NAC2, partial (37%)	0.622317	0.00871691	0.269531
Mtr.28325.1.S1_at	BG589023 /FEA=mRNA /DEF=homologue to UP|O82450 (O82450) Branched-chain alpha-keto acid decarboxylase E1 beta subunit , partial (26%)	0.563421	0.00872686	0.26961
Mtr.48422.1.S1_s_at	1565.m00058 /FEA=mRNA /DEF=AC119412.11 109963 104119 mth2-31d18	0.514617	0.00873819	0.269733
Mtr.22770.1.S1_at	1627.m00035 /FEA=mRNA /DEF=AC137836.23 9566 8908 mth2-10f14	-0.31191	0.00878087	0.270647
Mtr.42396.1.S1_at	TC111409 /FEA=mRNA /DEF=weakly similar to UP|Q94AA9 (Q94AA9) AT5g33290/F19N2_10, partial (17%)	0.282484	0.00879563	0.270647
Mtr.10376.1.S1_at	TC106560 /FEA=mRNA /DEF=UP|Q6J9X6 (Q6J9X6) S-adenosylmethionine synthase (Fragment), complete	-0.423043	0.00879789	0.270647
Mtr.25520.1.S1_at	1425.m00029 /FEA=mRNA /DEF=AC137701.25 26084 22083 mth2-35h1 weakly similar to UP|Q9C697 (Q9C697) Reverse transcriptase, putative; 16838-20266	0.404687	0.00881015	0.270647
Mtr.39102.1.S1_at	TC104196 /FEA=mRNA /DEF=weakly similar to UP|Q7PY15 (Q7PY15) ENSANGP00000008519 (Fragment), partial (7%)	-0.330709	0.00881901	0.270647
Mtr.9913.1.S1_s_at	TC104847 /FEA=mRNA /DEF=	0.867498	0.00882274	0.270647
Msa.2856.1.S1_at	iMsa.2856 /TID=Msa.2856.1 /CNT=1 /FEA=mRNA /TIER=ConsEnd /STK=0 /NOTE=sequence(s) not in UniGene /DEF=	-0.278031	0.00884923	0.270647
Mtr.35635.1.S1_at	TC109399 /FEA=mRNA /DEF=	-0.335554	0.00885183	0.270647
Mtr.12371.1.S1_at	TC94549 /FEA=mRNA /DEF=similar to UP|Q6EJA5 (Q6EJA5) Clt1, complete	0.329088	0.00887097	0.270647
Mtr.31951.1.S1_s_at	AL386761 /FEA=mRNA /DEF=	1.20632	0.00887639	0.270647
Mtr.8790.1.S1_at	TC101400 /FEA=mRNA /DEF=similar to UP|Q6A151 (Q6A151) Peripheral-type benzodiazepine receptor, partial (25%)	-0.516284	0.0088787	0.270647
Mtr.51679.1.S1_at	IMGAG|904.m00006 /FEA=mRNA /DEF=Peptidase M41 AC137078.24.51 45392 47864 mth2-10e12 01/13/05	0.340415	0.00887923	0.270647
Mtr.28293.1.S1_at	BG587722 /FEA=mRNA /DEF=similar to UP|Q7Y0Z4 (Q7Y0Z4) Knox-like homeodomain protein 1 (Fragment), partial (35%)	0.295496	0.00887982	0.270647
Mtr.40563.1.S1_at	TC107557 /FEA=mRNA /DEF=similar to PDB|1CBG|1311386|1CBG Cyanogenic Beta-Glucosidase Mol_id: 1; Molecule: Cyanogenic Beta-Glucosidase; Chain: Null; Ec: 3.2.1.21. {Trifolium repens;} , partial (98%)	0.307192	0.00888442	0.270647
Mtr.21352.1.S1_s_at	IMGAG|1250.m00028 /FEA=mRNA /DEF=Sulfotransferase AC149307.17.271 119777 120360 mth2-91a15 01/13/05	0.311642	0.00888671	0.270647
Mtr.42366.1.S1_at	TC111329 /FEA=mRNA /DEF=weakly similar to UP|GPX3_ARATH (Q9LYB4) Probable glutathione peroxidase At3g63080 , partial (57%)	-0.417488	0.00889334	0.270647
Mtr.34387.1.S1_at	BQ146509 /FEA=mRNA /DEF=	0.271359	0.00891076	0.270647
Mtr.8880.1.S1_at	TC101672 /FEA=mRNA /DEF=similar to UP|Q940E1 (Q940E1) B12D-like protein, partial (22%)	-0.544937	0.00891365	0.270647
Mtr.31632.1.S1_at	AL372863 /FEA=mRNA /DEF=homologue to UP|Q6RC06 (Q6RC06) Serine/threonine protein kinase, partial (7%)	0.324129	0.00891368	0.270647
Mtr.32213.1.S1_at	AW684979 /FEA=mRNA /DEF=similar to PIR|T10255|T10255 nitrite transport protein, chloroplast - cucumber {Cucumis sativus;} , partial (29%)	-0.315001	0.00892515	0.270647
Mtr.34892.1.S1_at	CX527212 /FEA=mRNA /DEF=weakly similar to UP|PDX4_HUMAN (Q13162) Peroxiredoxin 4 (Prx-IV) (Thioredoxin peroxidase AO372) (Thioredoxin-dependent peroxide reductase A0372) (Antioxidant enzyme AOE372) (AOE37-2) , partial (8%)	-0.290982	0.00892888	0.270647
Mtr.8500.1.S1_at	TC100395 /FEA=mRNA /DEF=	0.387092	0.00893074	0.270647
Mtr.10925.1.S1_at	TC108368 /FEA=mRNA /DEF=similar to GB|AAT71988.1|50253572|BT015116 At2g21100 {Arabidopsis thaliana;} , partial (17%)	-0.467687	0.00896747	0.270758
Mtr.37589.1.S1_at	TC100991 /FEA=mRNA /DEF=homologue to UP|Q5U8L5 (Q5U8L5) AP2/EREBP transcription factor ERF-1, partial (45%)	-0.365958	0.00896779	0.270758
Mtr.31451.1.S1_at	AL365580 /FEA=mRNA /DEF=similar to UP|Q9SDM6 (Q9SDM6) Cytochrome P450 (Fragment), partial (25%)	-0.333138	0.0089724	0.270758
Msa.1515.1.S1_at	iMsa.1515 /TID=Msa.1515.1 /CNT=1 /FEA=mRNA /TIER=ConsEnd /STK=0 /NOTE=sequence(s) not in UniGene /DEF=	0.388907	0.00897923	0.270758
Mtr.36996.1.S1_at	TC105755 /FEA=mRNA /DEF=weakly similar to UP|Q940Z5 (Q940Z5) AT5g39050/MXF12_60, partial (12%)	-0.384619	0.00899174	0.270758
Mtr.32521.1.S1_at	AW694810 /FEA=mRNA /DEF=homologue to UP|Q8H1N7 (Q8H1N7) At3g42950/F18P9_110, partial (4%)	-0.416521	0.00899509	0.270758
Sme.4849.1.S1_at	TIGR|NT01SM3624 /FEA=mRNA /DEF=oxidoreductase, short-chain dehydrogenase/reductase family {Sinorhizobium meliloti 1021}	-0.280541	0.00899757	0.270758
Mtr.7481.1.S1_at	TC95464 /FEA=mRNA /DEF=similar to GB|AAL90963.1|19699194|AY090302 AT5g65480/K19O4_1 {Arabidopsis thaliana;} , partial (12%)	0.320706	0.00900206	0.270758
Mtr.44143.1.S1_at	TC96777 /FEA=mRNA /DEF=similar to UP|Q7SDG3 (Q7SDG3) Predicted protein, partial (3%)	-0.578685	0.00900852	0.270758
Mtr.32533.1.S1_s_at	AW695085 /FEA=mRNA /DEF=similar to GB|AAL47467.1|17979016|AY069919 AT3g56990/F24I3_70 {Arabidopsis thaliana;} , partial (19%)	-0.357733	0.00900894	0.270758
Mtr.24188.1.S1_at	1720.m00033 /FEA=mRNA /DEF=AC149579.10 38099 36645 mth2-99d8	0.355241	0.00901589	0.270758
Mtr.37893.1.S1_at	TC101651 /FEA=mRNA /DEF=similar to GB|BAD16629.1|46401564|AB122149 cytochrome P450 monooxygenase {Arabidopsis thaliana;} , partial (88%)	-0.7906	0.00902349	0.270764
Mtr.48519.1.S1_at	IMGAG|1169.m00029 /FEA=mRNA /DEF=DEAD/DEAH box helicase, N-terminal; Helicase, C-terminal; ATP-dependent helicase, DEAD-box AC147407.10.291 108699 100133 mth2-159b14 01/13/05	-0.269874	0.00904564	0.271206
Mtr.37973.1.S1_at	TC101820 /FEA=mRNA /DEF=homologue to GB|AAP37839.1|30725634|BT008480 At5g64750 {Arabidopsis thaliana;} , partial (18%)	0.378615	0.00905428	0.271243
Mtr.42466.1.S1_at	TC111615 /FEA=mRNA /DEF=homologue to UP|Q9AVR0 (Q9AVR0) Phosphate transporter, partial (26%)	-0.48373	0.00907653	0.271686
Mtr.22383.1.S1_x_at	1600.m00050 /FEA=mRNA /DEF=AC134521.36 18386 19017 mth2-31k24 weakly similar to UP|Q84TK8 (Q84TK8) Hypothetical protein	0.38801	0.00908561	0.271695
Mtr.18951.1.S1_s_at	IMGAG|967.m00019 /FEA=mRNA /DEF=Major facilitator superfamily; Major facilitator superfamily MFS_1 AC140027.11.191 97155 100373 mth2-5m21 01/13/05	-0.376622	0.0090917	0.271695
Mtr.37412.1.S1_s_at	TC100603 /FEA=mRNA /DEF=similar to UP|Q9FLC7 (Q9FLC7) Similarity to chalcone-flavonone isomerase, partial (69%)	-0.285216	0.00910357	0.271828
Mtr.39899.1.S1_at	TC105996 /FEA=mRNA /DEF=weakly similar to UP|Q6Z001 (Q6Z001) Membrane protein-like, partial (22%)	-0.335068	0.00912067	0.272116
Mtr.1630.1.S1_at	AW586670 /FEA=mRNA /DEF=similar to UP|Q9LMH1 (Q9LMH1) F16A14.7, partial (15%)	0.321125	0.00914409	0.272592
Mtr.11538.1.S1_at	TC110241 /FEA=mRNA /DEF=	-0.463525	0.00915161	0.272594
Mtr.32302.1.S1_at	AW687545 /FEA=mRNA /DEF=similar to GB|AAH22320.1|18490175|BC022320 S100Z protein {Homo sapiens;} , partial (16%)	-0.269853	0.00916484	0.272736
Mtr.41049.1.S1_at	TC108610 /FEA=mRNA /DEF=similar to UP|Q676U0 (Q676U0) Disease resistance gene, partial (15%)	-0.292493	0.00917338	0.272736
Mtr.12447.1.S1_at	TC94825 /FEA=mRNA /DEF=similar to UP|Q8L431 (Q8L431) Proline transport protein-like, partial (63%)	0.287903	0.00917876	0.272736
Mtr.41159.1.S1_at	TC108837 /FEA=mRNA /DEF=similar to UP|Q8LGQ4 (Q8LGQ4) Aintegumenta-like protein, partial (21%)	0.315444	0.00920247	0.273218
Msa.1774.1.S1_at	iMsa.1774 /TID=Msa.1774.1 /CNT=1 /FEA=mRNA /TIER=ConsEnd /STK=0 /NOTE=sequence(s) not in UniGene /DEF=	-0.459891	0.00922962	0.273515
Mtr.3483.1.S1_at	AW690222 /FEA=mRNA /DEF=	-0.314356	0.00923704	0.273515
Mtr.19539.1.S1_at	IMGAG|1081.m00011 /FEA=mRNA /DEF=Ricin B-related lectin; Ricin B lectin AC145753.1.101 51761 48610 MTABa0058M19 01/13/05	0.346148	0.0092493	0.273515
Mtr.37335.1.S1_at	TC100450 /FEA=mRNA /DEF=homologue to UP|Q01667 (Q01667) AT3g54890 (Chlorophyll a/b-binding protein) (AT3g54890/F28P10_130), partial (84%)	-0.449646	0.00925117	0.273515
Mtr.9913.1.S1_at	TC104847 /FEA=mRNA /DEF=	0.760597	0.00926174	0.273515
Mtr.49627.1.S1_at	IMGAG|1101.m00010 /FEA=mRNA /DEF=ZIM AC146572.11.91 46595 48414 mth2-104c10 01/13/05	-2.32065	0.00926254	0.273515
Mtr.5771.1.S1_at	BF648545 /FEA=mRNA /DEF=similar to UP|Q6G4U4 (Q6G4U4) Peptide ABC transporter, permease protein, partial (5%)	0.518141	0.00926486	0.273515
Mtr.32968.1.S1_at	BF635367 /FEA=mRNA /DEF=similar to PIR|T01729|T01729 mitochondrial solute carrier protein homolog - Arabidopsis thaliana {Arabidopsis thaliana;} , partial (31%)	0.370689	0.00927528	0.273589
Mtr.38948.1.S1_at	TC103887 /FEA=mRNA /DEF=	0.847928	0.00929382	0.273589
Mtr.1107.1.S1_at	1524.m00034 /FEA=mRNA /DEF=AC141435.28 118406 116833 mth2-21i11 similar to UP|Q93XJ1 (Q93XJ1) Pectate lyase	0.480926	0.00929595	0.273589
Mtr.38611.1.S1_at	TC103173 /FEA=mRNA /DEF=weakly similar to UP|Q9SNC6 (Q9SNC6) Arm repeat containing protein homolog, partial (12%)	0.426024	0.00930024	0.273589
Mtr.40636.1.S1_at	TC107720 /FEA=mRNA /DEF=similar to UP|Q9ZWQ4 (Q9ZWQ4) UDP-glycose:flavonoid glycosyltransferase (Fragment), partial (66%)	0.40445	0.00930477	0.273589
Mtr.4978.1.S1_at	AW329171 /FEA=mRNA /DEF=weakly similar to GB|AAO64923.1|29029088|BT005988 At3g21420 {Arabidopsis thaliana;} , partial (10%)	0.568902	0.00932371	0.273925
Mtr.43894.1.S1_at	TC96263 /FEA=mRNA /DEF=similar to UP|Q8LPS0 (Q8LPS0) At2g04030/F3C11.14, partial (53%)	-0.39985	0.00933137	0.27393
Mtr.27861.1.S1_at	BF005386 /FEA=mRNA /DEF=	0.282685	0.00936336	0.274649
Mtr.30952.1.S1_at	CX539696 /FEA=mRNA /DEF=	-0.281436	0.00938911	0.274833
Mtr.11673.1.S1_at	TC110678 /FEA=mRNA /DEF=weakly similar to UP|Q5VRR5 (Q5VRR5) F-box family protein-like, partial (63%)	0.405047	0.00940266	0.274833
Mtr.21360.1.S1_at	IMGAG|1251.m00001 /FEA=mRNA /DEF=Protein prenyltransferase; Pentatricopeptide repeat AC149489.2.11 7399 9261 mth2-24b4 01/13/05	-0.296268	0.0094053	0.274833
Mtr.48840.1.S1_x_at	IMGAG|1148.m00013 /FEA=mRNA /DEF=hypothetical protein AC146856.8.131 79297 78805 mth2-16l23 01/13/05	0.347844	0.00940696	0.274833
Mtr.33796.1.S1_s_at	BI270041 /FEA=mRNA /DEF=homologue to UP|CG2B_MEDVA (P46278) G2/mitotic-specific cyclin 2 (B-like cyclin) (CycMs2), partial (32%)	0.292694	0.00941204	0.274833
Mtr.43144.1.S1_at	TC94642 /FEA=mRNA /DEF=weakly similar to UP|Q9FXS6 (Q9FXS6) NtEIG-E80 protein, partial (76%)	-0.56612	0.00941475	0.274833
Mtr.40475.1.S1_at	TC107360 /FEA=mRNA /DEF=	-0.677111	0.00942579	0.274935
Mtr.19547.1.S1_at	IMGAG|1081.m00015 /FEA=mRNA /DEF=Nucleoside phosphatase GDA1/CD39 AC145753.1.141 85181 81752 MTABa0058M19 01/13/05	-0.525229	0.00946524	0.275837
Mtr.7569.1.S1_at	TC99766 /FEA=mRNA /DEF=similar to UP|Q9FUA5 (Q9FUA5) Cytosolic fructose-1,6-bisphosphatase , partial (20%)	0.997692	0.00947651	0.275837
Mtr.8462.1.S1_at	TC100276 /FEA=mRNA /DEF=similar to UP|Q93YA9 (Q93YA9) Lipoxygenase, partial (53%)	-0.883027	0.00947934	0.275837
Mtr.9311.1.S1_at	TC103000 /FEA=mRNA /DEF=weakly similar to UP|Q940G9 (Q940G9) Periaxin-like protein, partial (55%)	0.376865	0.00948865	0.275888
Mtr.49896.1.S1_at	IMGAG|1088.m00015 /FEA=mRNA /DEF=non-cell-autonomous protein pathway1 AC146548.9.151 73997 71962 mth2-2p3 01/13/05	0.295292	0.00950072	0.275944
Mtr.1523.1.S1_at	AW257335 /FEA=mRNA /DEF=weakly similar to GB|AAQ62442.1|34146868|BT010441 At3g47590 {Arabidopsis thaliana;} , partial (46%)	-0.357457	0.00951633	0.275944
Mtr.23758.1.S1_at	1693.m00048 /FEA=mRNA /DEF=AC147014.22 101961 108500 mth2-164l15 similar to UP|O82699 (O82699) MADS-box protein	-0.345323	0.00951643	0.275944
Mtr.13524.1.S1_at	TC98260 /FEA=mRNA /DEF=similar to UP|O82681 (O82681) Lanatoside 15'-O-acetylesterase precursor, partial (38%)	0.545857	0.00952079	0.275944
Mtr.47654.1.S1_at	1643.m00040 /FEA=mRNA /DEF=AC141862.31 34778 37076 mth2-33n1 weakly similar to UP|O81348 (O81348) Symbiotic ammonium transporter	-0.436487	0.00954821	0.276307
Mtr.36803.1.S1_at	CX527176 /FEA=mRNA /DEF=	-0.30895	0.00955209	0.276307
Mtr.50853.1.S1_s_at	IMGAG|1032.m00018 /FEA=mRNA /DEF=Peptidase S10, serine carboxypeptidase AC144478.20.171 110572 106799 mth2-20b20 01/13/05	0.330365	0.00956014	0.276307
Mtr.13837.1.S1_at	TC99321 /FEA=mRNA /DEF=similar to UP|Q9FGD5 (Q9FGD5) Emb|CAB16785.1, partial (14%)	-0.304957	0.00956355	0.276307
Mtr.9205.1.S1_at	TC102679 /FEA=mRNA /DEF=	-0.727731	0.00959118	0.27636
Mtr.51256.1.S1_at	IMGAG|749.m00007 /FEA=mRNA /DEF=Transferase AC122728.32.71 18268 16895 mth2-22l4 01/13/05	-0.617487	0.00959666	0.27636
Mtr.40667.1.S1_at	TC107798 /FEA=mRNA /DEF=similar to UP|Q9FED2 (Q9FED2) AtHVA22e (Abscisic acid-induced-like protein), partial (84%)	0.594678	0.00960083	0.27636
Mtr.18041.1.S1_at	IMGAG|937.m00025 /FEA=mRNA /DEF=ABC transporter related; AAA ATPase; Phosphopantetheine attachment site AC138131.16.241 124614 126545 mth2-21h11 01/13/05	0.44781	0.00960546	0.27636
Mtr.40255.1.S1_at	TC106878 /FEA=mRNA /DEF=weakly similar to UP|HQGT_ARATH (Q9M156) Probable hydroquinone glucosyltransferase (Arbutin synthase) , partial (84%)	-0.294331	0.00960709	0.27636
Mtr.41467.1.S1_at	TC109443 /FEA=mRNA /DEF=similar to UP|Q7EYM0 (Q7EYM0) Zinc finger protein family-like, partial (93%)	0.377389	0.00961166	0.27636
Mtr.2474.1.S1_at	BG646222 /FEA=mRNA /DEF=	-0.331458	0.00964532	0.27636
Mtr.23052.1.S1_at	1648.m00034 /FEA=mRNA /DEF=AC142506.27 33947 32382 mth2-25k8 similar to TIGR_Ath1|At5g57480-GOpep .1 68412.m06501 hypothetical protein contains similarity to AAA-type ATPase, complete	0.37011	0.00964737	0.27636
Mtr.51689.1.S1_at	IMGAG|992.m00017 /FEA=mRNA /DEF=LQGC hypothetical protein AC140915.6.161 63621 63779 mth2-10l24 01/13/05	0.274645	0.00965368	0.27636
Mtr.24785.1.S1_s_at	1767.m00049 /FEA=mRNA /DEF=AC152496.5 91491 94703 mth2-15e22 weakly similar to UP|Q9LI44 (Q9LI44) Similar to salt inducible protein	-0.308844	0.00966375	0.27636
Mtr.40305.1.S1_at	TC107005 /FEA=mRNA /DEF=similar to UP|O80698 (O80698) F8K4.12, partial (41%)	0.520058	0.0096706	0.27636
Msa.1131.1.S1_at	iMsa.1131 /TID=Msa.1131.1 /CNT=1 /FEA=mRNA /TIER=ConsEnd /STK=0 /NOTE=sequence(s) not in UniGene /DEF=	0.61996	0.00969293	0.27636
Mtr.37944.1.S1_at	TC101755 /FEA=mRNA /DEF=similar to UP|Q8S9A4 (Q8S9A4) Glucosyltransferase-5, partial (52%)	-0.29053	0.00970048	0.27636
Mtr.43745.1.S1_at	TC95971 /FEA=mRNA /DEF=weakly similar to UP|Q9SUF1 (Q9SUF1) Nodulin-like protein, partial (80%)	0.422897	0.00970567	0.27636
Mtr.39622.1.S1_at	TC105293 /FEA=mRNA /DEF=similar to UP|Q9LIP9 (Q9LIP9) Glutamine-fructose-6-phosphate transaminase 2, partial (8%)	-0.334987	0.00971772	0.27636
Mtr.29878.1.S1_at	AW560677 /FEA=mRNA /DEF=	0.267465	0.00971804	0.27636
Mtr.33373.1.S1_at	BG448295 /FEA=mRNA /DEF=weakly similar to GB|AAK32841.1|13605696|AF361829 At2g45220/F4L23.27 {Arabidopsis thaliana;} , partial (12%)	0.461386	0.0097241	0.27636
Mtr.26218.1.S1_s_at	1495.m00048 /FEA=mRNA /DEF=AC152176.5 17368 11845 mth2-65c4 similar to UP|Q9SM62 (Q9SM62) Isovaleryl-CoA Dehydrogenase (Auxin binding protein (Abp44)) precursor (EC 1.3.99.10)	0.717478	0.00972606	0.27636
Mtr.18304.1.S1_at	IMGAG|947.m00020 /FEA=mRNA /DEF=Cytochrome P450; E-class P450, group IV AC138580.19.191 88757 85291 mth2-14e15 01/13/05	0.267261	0.00973099	0.27636
Mtr.18222.1.S1_at	IMGAG|1026.m00017 /FEA=mRNA /DEF=hypothetical protein AC144375.14.171 104859 104479 mth2-11p13 01/13/05	-0.618089	0.00975715	0.27636
Mtr.51054.1.S1_at	IMGAG|758.m00011 /FEA=mRNA /DEF=hypothetical protein AC123898.40.111 56033 56248 mth2-31m6 01/13/05	0.469974	0.00976012	0.27636
Mtr.44776.1.S1_at	TC98070 /FEA=mRNA /DEF=	-0.485859	0.00976284	0.27636
Mtr.27798.1.S1_at	BE999787 /FEA=mRNA /DEF=similar to UP|Q9FFB0 (Q9FFB0) Serine carboxypeptidase, partial (32%)	0.334592	0.00976513	0.27636
Mtr.10071.1.S1_at	TC105436 /FEA=mRNA /DEF=similar to UP|WR47_ARATH (Q9ZSI7) Probable WRKY transcription factor 47 (WRKY DNA-binding protein 47), partial (23%)	0.439781	0.00977419	0.27636
Mtr.37029.1.S1_at	TC109421 /FEA=mRNA /DEF=similar to UP|Q68PJ0 (Q68PJ0) Cytochrome b, partial (5%)	0.312114	0.00977861	0.27636
Mtr.40460.1.S1_at	TC107317 /FEA=mRNA /DEF=similar to UP|RISB_ARATH (O80575) 6,7-dimethyl-8-ribityllumazine synthase, chloroplast precursor (DMRL synthase) (Lumazine synthase) , partial (72%)	-0.970167	0.00978698	0.27636
Mtr.11421.1.S1_at	TC109900 /FEA=mRNA /DEF=similar to GB|BAA97483.1|8885553|AB025604 ripening-related protein-like; hydrolase-like {Arabidopsis thaliana;} , partial (85%)	-0.527567	0.00979388	0.27636
Mtr.41169.1.S1_at	TC108865 /FEA=mRNA /DEF=similar to UP|Q9LPF9 (Q9LPF9) T3F20.25 protein, partial (14%)	-0.42704	0.00979668	0.27636
Msa.1236.1.S1_at	iMsa.1236 /TID=Msa.1236.1 /CNT=1 /FEA=mRNA /TIER=ConsEnd /STK=0 /NOTE=sequence(s) not in UniGene /DEF=	0.270291	0.00979742	0.27636
Mtr.50562.1.S1_s_at	IMGAG|965.m00015 /FEA=mRNA /DEF=Zn-finger, Dof type AC140025.7.141 83310 80391 mth2-11i16 01/13/05	-0.309192	0.00980092	0.27636
Mtr.12569.1.S1_at	TC95254 /FEA=mRNA /DEF=similar to PIR|G96669|G96669 protein F1N19.23 [imported] - Arabidopsis thaliana {Arabidopsis thaliana;} , partial (90%)	0.571451	0.00981107	0.27636
Mtr.1319.1.S1_s_at	AA660967 /FEA=mRNA /DEF=	-0.321672	0.0098128	0.27636
Mtr.43583.1.S1_at	TC95647 /FEA=mRNA /DEF=	-0.939	0.0098149	0.27636
Mtr.33750.1.S1_at	BI267375 /FEA=mRNA /DEF=homologue to UP|Q76F88 (Q76F88) ATPase 6, partial (7%)	0.347436	0.00983164	0.276465
Mtr.44069.1.S1_at	TC96633 /FEA=mRNA /DEF=	0.820777	0.00983715	0.276465
Mtr.9967.1.S1_at	TC105091 /FEA=mRNA /DEF=similar to UP|O04249 (O04249) H(+)/hexose cotransporter (STP7 protein), partial (33%)	0.287693	0.00984133	0.276465
Mtr.37662.1.S1_at	TC101151 /FEA=mRNA /DEF=similar to UP|Q6ZI79 (Q6ZI79) Proline-rich family protein-like, partial (45%)	-0.358704	0.00990361	0.277587
Msa.2805.1.S1_at	iMsa.2805 /TID=Msa.2805.1 /CNT=1 /FEA=mRNA /TIER=ConsEnd /STK=0 /NOTE=sequence(s) not in UniGene /DEF=	-0.265179	0.00991166	0.277587
Msa.1809.1.S1_at	iMsa.1809 /TID=Msa.1809.1 /CNT=1 /FEA=mRNA /TIER=ConsEnd /STK=0 /NOTE=sequence(s) not in UniGene /DEF=	-0.391776	0.00991961	0.277587
Mtr.11839.1.S1_at	TC111235 /FEA=mRNA /DEF=	0.30455	0.00995061	0.277587
Mtr.30770.1.S1_at	CA922595 /FEA=mRNA /DEF=similar to UP|Q94EX4 (Q94EX4) Transcription factor (Fragment), partial (4%)	0.334741	0.00997971	0.277587
Mtr.28737.1.S1_at	BI312112 /FEA=mRNA /DEF=similar to UP|Q8LJS8 (Q8LJS8) Homeodomain protein GhHOX1, partial (27%)	-0.633164	0.00998548	0.277587

## Sheet: FDR<0.01
Probe.Set.ID	Target.Description	Base 2 log-ratio MtCLE13 / GUS	Uncorrected p-value MtCLE13 / GUS Ctrl	Corrected p-value MtCLE13 / GUS Ctrl
Mtr.19174.1.S1_at	IMGAG|1071.m00010 /FEA=mRNA /DEF=hypothetical protein AC144893.15.101 56442 56188 mth2-29d23 01/13/05	9.79563	2.04073e-09	7.45845e-05
RPTR-Mtr-U57609-2_s_at	REPORTER U57609 /FEA=CDS_2 /DB_XREF=AAB08065.1 GI:1373326 /PROD=neomycin phosphotransferase	-6.09872	2.07611e-07	0.00379388
RPTR-Mtr-A00196-1_s_at	REPORTER A00196 /FEA=CDS /DB_XREF=CAA00038.1 GI:14446 REMTREMBL:CAA00038 /PROD=beta glucuronidase /GEN=uidA	-8.54774	4.79838e-07	0.00584571
Mtr.13058.1.S1_at	TC96809 /FEA=mRNA /DEF=weakly similar to GB|CAB55405.1|5852098|OSB6015 zwh21.1 {Oryza sativa (indica cultivar-group);} , partial (12%)	2.23373	1.04291e-06	0.00952906
Mtr.9802.1.S1_at	TC104433 /FEA=mRNA /DEF=	2.41995	3.78236e-06	0.0276475
Mtr.15758.1.S1_at	IMGAG|752.m00022 /FEA=mRNA /DEF=LysM domain-containing receptor-like kinase 1-related AC123570.7.221 89430 90915 mth2-33l22 01/13/05	-1.87885	5.32339e-06	0.0319615
RPTR-Mtr-X17220-1_at	REPORTER X17220 /FEA=CDS /DB_XREF=GI:47128 /DB_XREF=EMB:X17220.1 /DEF=SHBARPA Streptomyces hygroscopicus bar gene for phosphinothricin acetyl transferase.	4.80642	7.46637e-06	0.0319615
Mtr.28373.1.S1_at	BG644495 /FEA=mRNA /DEF=	3.5284	7.86687e-06	0.0319615
Mtr.15789.1.S1_at	IMGAG|802.m00003 /FEA=mRNA /DEF=Protein kinase; Protein kinase-like; Peptidoglycan-binding LysM; Serine/threonine protein kinase; Tyrosine protein kinase; Tyrosine protein kinase, active site AC126779.18.31 24375 22588 mth2-34m14 01/13/05	-1.73875	7.87058e-06	0.0319615
Mtr.25025.1.S1_s_at	1786.m00018 /FEA=mRNA /DEF=AY379773.1 15921 12075 MtH1-003I09 UP|Q6UD76 (Q6UD76) LysM domain-containing receptor-like kinase 4	-1.82261	9.32063e-06	0.0335067
Mtr.35456.1.S1_at	TC103501 /FEA=mRNA /DEF=weakly similar to UP|Q9ATG9 (Q9ATG9) High affinity nitrate transporter, partial (9%)	1.47362	1.00847e-05	0.0335067
Mtr.46917.1.S1_at	1715.m00043 /FEA=mRNA /DEF=AC149474.11 110201 111226 mth2-122l24 weakly similar to UP|NAS_LYCES (Q9XGI7) Nicotianamine synthase (EC 2.5.1.43) (S-adenosyl-L-methionine:S-adenosyl-L-methionine:S-adenosyl-methion ine 3-amino-3-carboxypropyltransferase) (Chloronerva)	-1.67226	1.15903e-05	0.0350883
Mtr.3265.1.S1_at	TC112497 /FEA=mRNA /DEF=	1.30957	1.24808e-05	0.0350883
Mtr.26826.1.S1_at	AJ501727 /FEA=mRNA /DEF=	1.20761	1.9035e-05	0.0422449
Mtr.14816.1.S1_at	IMGAG|721.m00013 /FEA=mRNA /DEF=Heavy metal transport/detoxification protein AC119415.13.121 59744 58226 mth2-27n2 01/13/05	1.13236	1.90655e-05	0.0422449
Mtr.11343.1.S1_at	TC109649 /FEA=mRNA /DEF=weakly similar to UP|Q9SGU7 (Q9SGU7) F1N19.25 (At1g64680), partial (28%)	-1.89864	1.93951e-05	0.0422449
Mtr.10837.1.S1_at	TC108074 /FEA=mRNA /DEF=	-2.24647	1.96499e-05	0.0422449
Mtr.35815.1.S1_at	TC95760 /FEA=mRNA /DEF=homologue to UP|Q9SC38 (Q9SC38) Germin-like protein (Fragment), partial (39%)	1.40376	2.16185e-05	0.0438951
Mtr.6317.1.S1_at	BQ138801 /FEA=mRNA /DEF=similar to GB|AAR27948.1|39545690|AY463691 DUR3 {Oryza sativa (japonica cultivar-group);} , partial (21%)	1.29565	2.3203e-05	0.0446328
Mtr.37565.1.S1_at	TC100930 /FEA=mRNA /DEF=weakly similar to UP|Q944Z0 (Q944Z0) 2-oxoglutarate-dependent dioxygenase (Fragment), partial (26%)	-1.05077	2.64492e-05	0.0483333
Mtr.4272.1.S1_s_at	AA660236 /FEA=mRNA /DEF=similar to UP|Q9FS36 (Q9FS36) Dihydroflavonol 4-reductase, partial (9%)	-1.03233	2.87306e-05	0.0500023
Mtr.44342.1.S1_at	TC97177 /FEA=mRNA /DEF=similar to UP|Q76IH8 (Q76IH8) High-affinity nitrate transporter, partial (32%)	1.23663	3.49432e-05	0.0553199
Mtr.40946.1.S1_at	TC108388 /FEA=mRNA /DEF=similar to UP|Q9AYM5 (Q9AYM5) CPRD49 protein, complete	3.19106	3.50393e-05	0.0553199
Mtr.27674.1.S1_at	BE941309 /FEA=mRNA /DEF=	-1.90883	3.6327e-05	0.0553199
Mtr.43508.1.S1_at	TC95490 /FEA=mRNA /DEF=weakly similar to UP|Q8LE45 (Q8LE45) Nodulin-like protein, partial (57%)	2.01191	3.88816e-05	0.0568419
Mtr.11938.1.S1_at	TC111579 /FEA=mRNA /DEF=weakly similar to GB|BAB92246.1|20804554|AP003232 nodulin-like protein {Oryza sativa (japonica cultivar-group);} , partial (25%)	-1.33834	4.90507e-05	0.0689501
Mtr.43585.1.S1_at	TC95651 /FEA=mRNA /DEF=UP|Q8L692 (Q8L692) 1-deoxy-D-xylulose 5-phosphate synthase 2 precursor, complete	-1.56878	5.69543e-05	0.077095
Mtr.44691.1.S1_at	TC97868 /FEA=mRNA /DEF=weakly similar to UP|Q5XLY0 (Q5XLY0) Dihydroflavonol-4-reductase, partial (29%)	-0.921822	5.93255e-05	0.0774368
Mtr.4797.1.S1_s_at	AL383715 /FEA=mRNA /DEF=similar to UP|Q9SGU7 (Q9SGU7) F1N19.25 (At1g64680), partial (10%)	-2.12856	6.5626e-05	0.0826205
Mtr.38613.1.S1_at	TC103176 /FEA=mRNA /DEF=weakly similar to PIR|T49115|T49115 pectate lyase like protein - Arabidopsis thaliana {Arabidopsis thaliana;} , partial (80%)	-1.22141	6.78997e-05	0.0826205
Mtr.37038.1.S1_at	TC110667 /FEA=mRNA /DEF=similar to UP|Q9LEG7 (Q9LEG7) Dihydroflavonol 4-reductase (Fragment) , partial (12%)	-0.8642	7.03808e-05	0.0826205
Mtr.45474.1.S1_at	TC99732 /FEA=mRNA /DEF=	-0.933659	7.23393e-05	0.0826205
Mtr.37501.1.S1_at	TC100793 /FEA=mRNA /DEF=similar to UP|CHMT_MEDSA (P93324) Isoliquiritigenin 2'-O-methyltransferase (Chalcone O-methyltransferase) (ChOMT) , partial (27%)	-1.4755	7.55782e-05	0.083704

## Sheet: FDR<0.05
Probe.Set.ID	Target.Description	Gene acronym	Base 2 log-ratio MtCLE13 / GUS	Uncorrected p-value MtCLE13 / GUS Ctrl	Corrected p-value MtCLE13 / GUS Ctrl
Mtr.19174.1.S1_at	IMGAG|1071.m00010 /FEA=mRNA /DEF=hypothetical protein AC144893.15.101 56442 56188 mth2-29d23 01/13/05, MtCLE13	MtCLE13	9.79563	2.04073e-09	7.45845e-05
RPTR-Mtr-U57609-2_s_at	REPORTER U57609 /FEA=CDS_2 /DB_XREF=AAB08065.1 GI:1373326 /PROD=neomycin phosphotransferase		-6.09872	2.07611e-07	0.00379388
RPTR-Mtr-A00196-1_s_at	REPORTER A00196 /FEA=CDS /DB_XREF=CAA00038.1 GI:14446 REMTREMBL:CAA00038 /PROD=beta glucuronidase /GEN=uidA		-8.54774	4.79838e-07	0.00584571
Mtr.13058.1.S1_at	TC96809 /FEA=mRNA /DEF=weakly similar to GB|CAB55405.1|5852098|OSB6015 zwh21.1 {Oryza sativa (indica cultivar-group);} , partial (12%), Kelch-repeat F-box protein	MtTMLa	2.23373	1.04291e-06	0.00952906
Mtr.9802.1.S1_at	TC104433 /FEA=mRNA /DEF=, Kelch-repeat containing F-box protein	MtTMLa	2.41995	3.78236e-06	0.0276475
Mtr.15758.1.S1_at	IMGAG|752.m00022 /FEA=mRNA /DEF=LysM domain-containing receptor-like kinase 1-related AC123570.7.221 89430 90915 mth2-33l22 01/13/05	MtLYK5bis	-1.87885	5.32339e-06	0.0319615
RPTR-Mtr-X17220-1_at	REPORTER X17220 /FEA=CDS /DB_XREF=GI:47128 /DB_XREF=EMB:X17220.1 /DEF=SHBARPA Streptomyces hygroscopicus bar gene for phosphinothricin acetyl transferase.		4.80642	7.46637e-06	0.0319615
Mtr.28373.1.S1_at	BG644495 /FEA=mRNA /DEF=, Kelch repeat containing F-box protein	MtTMLb	3.5284	7.86687e-06	0.0319615
Mtr.15789.1.S1_at	IMGAG|802.m00003 /FEA=mRNA /DEF=Protein kinase; Protein kinase-like; Peptidoglycan-binding LysM; Serine/threonine protein kinase; Tyrosine protein kinase; Tyrosine protein kinase, active site AC126779.18.31 24375 22588 mth2-34m14 01/13/05, NFP	MtNFP	-1.73875	7.87058e-06	0.0319615
Mtr.25025.1.S1_s_at	1786.m00018 /FEA=mRNA /DEF=AY379773.1 15921 12075 MtH1-003I09 UP|Q6UD76 (Q6UD76) LysM domain-containing receptor-like kinase 4	MtLYK4	-1.82261	9.32063e-06	0.0335067
Mtr.35456.1.S1_at	TC103501 /FEA=mRNA /DEF=weakly similar to UP|Q9ATG9 (Q9ATG9) High affinity nitrate transporter, partial (9%)	MtNRT2.3	1.47362	1.00847e-05	0.0335067
Mtr.46917.1.S1_at	1715.m00043 /FEA=mRNA /DEF=AC149474.11 110201 111226 mth2-122l24 weakly similar to UP|NAS_LYCES (Q9XGI7) Nicotianamine synthase (EC 2.5.1.43) (S-adenosyl-L-methionine:S-adenosyl-L-methionine:S-adenosyl-methion ine 3-amino-3-carboxypropyltransferase) (Chloronerva), Nicotianamine synthase	MtNAS	-1.67226	1.15903e-05	0.0350883
Mtr.3265.1.S1_at	TC112497 /FEA=mRNA /DEF=		1.30957	1.24808e-05	0.0350883
Mtr.26826.1.S1_at	AJ501727 /FEA=mRNA /DEF=		1.20761	1.9035e-05	0.0422449
Mtr.14816.1.S1_at	IMGAG|721.m00013 /FEA=mRNA /DEF=Heavy metal transport/detoxification protein AC119415.13.121 59744 58226 mth2-27n2 01/13/05		1.13236	1.90655e-05	0.0422449
Mtr.11343.1.S1_at	TC109649 /FEA=mRNA /DEF=weakly similar to UP|Q9SGU7 (Q9SGU7) F1N19.25 (At1g64680), partial (28%)	MtD27	-1.89864	1.93951e-05	0.0422449
Mtr.10837.1.S1_at	TC108074 /FEA=mRNA /DEF=, lipid transfer protein	MtLTP	-2.24647	1.96499e-05	0.0422449
Mtr.35815.1.S1_at	TC95760 /FEA=mRNA /DEF=homologue to UP|Q9SC38 (Q9SC38) Germin-like protein (Fragment), partial (39%)		1.40376	2.16185e-05	0.0438951
Mtr.6317.1.S1_at	BQ138801 /FEA=mRNA /DEF=similar to GB|AAR27948.1|39545690|AY463691 DUR3 {Oryza sativa (japonica cultivar-group);} , partial (21%)		1.29565	2.3203e-05	0.0446328
Mtr.37565.1.S1_at	TC100930 /FEA=mRNA /DEF=weakly similar to UP|Q944Z0 (Q944Z0) 2-oxoglutarate-dependent dioxygenase (Fragment), partial (26%)	MtODD	-1.05077	2.64492e-05	0.0483333
